# Supplementary material for: 4-Methyl-N-(2-phenyl­eth­yl)-2-propyl-1H-benzimidazole-6-carboxamide
Source: Acta Crystallogr Sect E Struct Rep Online. 2012 Sep 1;68(Pt 10):o2824. doi: 10.1107/S1600536812036707 (PMC3470186; doi:10.1107/S1600536812036707)
Supplement: Supplementary file 2 [file e-68-o2824-Isup2.hkl]

# 
# h,k,l, Fc-squared, Fo-squared, sigma(Fo-squared) and status flag 
# 
data_I
_shelx_title ' 1 in P-1' 
_shelx_refln_list_code          4 
_shelx_F_calc_maximum      154.52 
_exptl_crystal_F_000       688.00 
_reflns_d_resolution_high  0.8406 
 
loop_ 
 _symmetry_equiv_pos_as_xyz 
 'x, y, z' 
 '-x, -y, -z' 
 
_cell_length_a    10.2028 
_cell_length_b    11.9126 
_cell_length_c    17.0553 
_cell_angle_alpha 101.563 
_cell_angle_beta   99.110 
_cell_angle_gamma 113.808 
 
_shelx_F_squared_multiplier     1.000 
 
loop_ 
 _refln_index_h 
 _refln_index_k 
 _refln_index_l 
 _refln_F_squared_calc 
 _refln_F_squared_meas 
 _refln_F_squared_sigma 
 _refln_observed_status 
   1   0   0      351.42      359.30      6.19 o 
   2   0   0     8297.98     7752.59     72.39 o 
   3   0   0      108.49      119.61      2.86 o 
   4   0   0     1238.58     1171.41     14.82 o 
   5   0   0       58.47       53.40      4.83 o 
   6   0   0      155.16      162.67      9.23 o 
   7   0   0      553.88      467.30     11.99 o 
   8   0   0      685.43      701.64     15.86 o 
   9   0   0      143.91      160.93      7.98 o 
  10   0   0        1.41        2.46      2.94 o 
 -11   1   0        1.56        0.00      3.74 o 
 -10   1   0        0.00        1.43      2.64 o 
  -9   1   0      293.60      296.75     10.33 o 
  -8   1   0       17.40       19.78      4.83 o 
  -7   1   0      286.36      268.73     12.31 o 
  -6   1   0       73.06       65.93      5.71 o 
  -5   1   0      919.79      839.77     20.07 o 
  -4   1   0       56.88       58.24      4.18 o 
  -3   1   0     2426.81     2185.85     30.86 o 
  -1   1   0     1152.82     1028.85     23.49 o 
   0   1   0     2355.19     2345.00     29.38 o 
   1   1   0     6076.19     5408.36     65.33 o 
   2   1   0     2554.12     2450.01     26.78 o 
   3   1   0        0.32        0.04      0.88 o 
   4   1   0      162.30      153.09      3.21 o 
   5   1   0      128.41      134.58      2.68 o 
   6   1   0      233.67      231.17      7.80 o 
   7   1   0      178.28      169.35      8.79 o 
   8   1   0        5.63        3.87      3.95 o 
   9   1   0       14.10       11.54      3.80 o 
  10   1   0       15.60        9.89      5.49 o 
 -10   2   0      241.18      236.10     14.07 o 
  -9   2   0       73.48       74.72      8.13 o 
  -8   2   0      464.24      457.16     17.16 o 
  -7   2   0       95.88       94.94      7.03 o 
  -6   2   0      750.14      683.24     18.73 o 
  -5   2   0      384.32      420.87      9.46 o 
  -4   2   0        0.59        5.05      1.76 o 
  -3   2   0       17.03       11.01      0.80 o 
  -2   2   0     1083.89      814.90      8.73 o 
   0   2   0     2408.44     2228.48     29.12 o 
   1   2   0      285.80      298.41      4.89 o 
   2   2   0       59.06       57.81      2.38 o 
   3   2   0        1.95       -0.99      0.89 o 
   4   2   0      335.12      406.56      5.14 o 
   5   2   0       27.90       21.98      1.43 o 
   6   2   0      637.13      593.46     13.66 o 
   7   2   0      289.53      262.49      9.61 o 
   8   2   0        6.46        8.22      3.18 o 
   9   2   0        3.11        1.58      2.94 o 
 -10   3   0      304.69      304.08     15.61 o 
  -9   3   0      414.15      443.19     17.60 o 
  -8   3   0      257.42      243.62     12.09 o 
  -7   3   0       44.26       41.09      5.27 o 
  -6   3   0       83.80       98.68      6.59 o 
  -5   3   0      432.88      384.87      8.37 o 
  -3   3   0     3579.71     3823.39     45.78 o 
  -2   3   0    17122.80    16909.54    191.15 o 
  -1   3   0     3717.85     3585.17     35.81 o 
   0   3   0      413.69      430.91      9.26 o 
   1   3   0      441.19      418.12      8.70 o 
   2   3   0      748.15      809.43     10.86 o 
   3   3   0       70.12       81.24      2.99 o 
   4   3   0       31.15       30.01      2.14 o 
   5   3   0        8.83        9.23      1.57 o 
   6   3   0     1171.06     1195.15     13.57 o 
   7   3   0      119.05      104.32      6.69 o 
   8   3   0      269.95      233.68     10.39 o 
   9   3   0       34.45       36.47      8.35 o 
 -10   4   0        0.02        0.88      3.52 o 
  -9   4   0      310.41      327.86     14.95 o 
  -8   4   0       50.72       60.43      6.37 o 
  -7   4   0        5.50        3.90      1.75 o 
  -6   4   0       20.52       24.47      3.65 o 
  -5   4   0      634.10      736.75      5.73 o 
  -4   4   0      307.61      294.53     10.23 o 
  -3   4   0      535.74      499.99      7.82 o 
  -2   4   0     8680.99     8668.26    138.88 o 
  -1   4   0      650.40      666.57      7.47 o 
   0   4   0       83.65      115.43      4.55 o 
   1   4   0      754.28      672.83      8.10 o 
   2   4   0      218.85      192.00      4.64 o 
   3   4   0        0.13        3.66      1.29 o 
   4   4   0      159.32      139.59      4.43 o 
   5   4   0       33.98       25.37      2.40 o 
   6   4   0        0.64        1.69      2.48 o 
   7   4   0        8.69        7.15      3.22 o 
   8   4   0       23.55       27.62      5.16 o 
 -10   5   0       12.55       13.18      4.61 o 
  -9   5   0        0.00        2.42      3.30 o 
  -8   5   0       15.13       22.63      5.05 o 
  -7   5   0        0.02        0.18      1.69 o 
  -6   5   0        0.69       -0.69      1.28 o 
  -5   5   0        2.18       -0.05      0.69 o 
  -4   5   0       96.46       98.35      3.93 o 
  -3   5   0     2653.54     2534.37     19.32 o 
  -2   5   0      291.94      319.01      6.02 o 
  -1   5   0      172.75      184.70      3.33 o 
   0   5   0       26.94       20.33      1.95 o 
   1   5   0      158.95      156.25      3.66 o 
   2   5   0        0.19        2.13      1.05 o 
   3   5   0      427.11      410.83      7.91 o 
   4   5   0      127.46      118.03      4.43 o 
   5   5   0      165.83      184.13      8.29 o 
   6   5   0        8.58        3.40      3.63 o 
   7   5   0       66.81       67.82      6.54 o 
   8   5   0        0.01        2.86      5.05 o 
 -10   6   0       17.60       15.78      4.50 o 
  -9   6   0       12.85       10.31      3.00 o 
  -8   6   0       43.94       36.91      2.82 o 
  -7   6   0      242.76      231.86      6.26 o 
  -6   6   0      303.84      357.86      5.43 o 
  -5   6   0       27.17       38.24      4.11 o 
  -4   6   0     1609.75     1638.88     14.57 o 
  -3   6   0     3071.58     2951.74     20.04 o 
  -2   6   0     1725.04     1749.35     20.49 o 
  -1   6   0      379.52      344.78      5.02 o 
   0   6   0     1091.66     1110.01     10.18 o 
   1   6   0        4.17        0.84      0.95 o 
   2   6   0      141.58      140.81      4.38 o 
   3   6   0        5.24        3.85      1.72 o 
   4   6   0      676.71      713.51     16.65 o 
   5   6   0      140.43      148.29      9.23 o 
   6   6   0      138.10      143.44     11.98 o 
   7   6   0        1.62        2.20      4.83 o 
 -11   7   0       46.59       55.54      5.66 o 
 -10   7   0        4.02        2.79      4.72 o 
  -9   7   0       34.34       52.33      4.96 o 
  -8   7   0        8.91        3.79      1.82 o 
  -7   7   0       66.61       64.63      6.27 o 
  -6   7   0       16.95       17.88      1.78 o 
  -5   7   0       82.58       83.75      3.10 o 
  -4   7   0      126.38      131.51      4.86 o 
  -3   7   0      246.25      242.08      4.40 o 
  -2   7   0      205.44      209.80      4.14 o 
  -1   7   0      143.43      157.49      3.68 o 
   0   7   0      209.96      217.48      4.14 o 
   1   7   0        1.99        3.13      1.15 o 
   2   7   0      117.48      123.81      3.84 o 
   3   7   0       86.71       80.36      5.94 o 
   4   7   0        3.10        1.53      3.52 o 
   5   7   0        0.71        1.99      3.11 o 
   6   7   0       22.01       25.49      8.13 o 
 -11   8   0        0.70        0.75      2.75 o 
 -10   8   0       46.52       39.06      4.79 o 
  -9   8   0       33.92       33.92      3.31 o 
  -8   8   0       16.62       10.66      3.08 o 
  -7   8   0       42.36       49.58      2.56 o 
  -6   8   0        7.69        3.80      1.39 o 
  -5   8   0       72.48       92.93      3.45 o 
  -4   8   0       56.77       62.86      2.93 o 
  -3   8   0        7.89        7.94      2.27 o 
  -2   8   0        0.24       -0.83      0.98 o 
  -1   8   0       37.42       33.29      2.56 o 
   0   8   0        9.39       11.01      1.64 o 
   1   8   0       84.80       93.92      4.16 o 
   2   8   0      170.27      170.78      6.14 o 
   3   8   0        1.62        2.82      2.15 o 
   4   8   0        4.21        1.89      3.95 o 
   5   8   0      144.91      129.25     10.44 o 
 -11   9   0        5.71        5.05      4.17 o 
 -10   9   0        0.05       -0.79      2.52 o 
  -9   9   0       88.38       96.04      9.48 o 
  -8   9   0        0.36        0.06      1.88 o 
  -7   9   0        5.77        5.67      2.24 o 
  -6   9   0      225.25      232.72      7.85 o 
  -5   9   0      154.65      156.00      4.58 o 
  -4   9   0       85.92       90.73      3.88 o 
  -3   9   0      154.57      159.84      4.20 o 
  -2   9   0       26.27       28.47      2.21 o 
  -1   9   0      680.11      726.20     12.24 o 
   0   9   0       40.81       44.76      3.38 o 
   1   9   0       16.90       14.83      2.28 o 
   2   9   0       22.42       28.99      4.66 o 
   3   9   0      383.88      391.24     10.12 o 
   4   9   0        3.76        0.15      3.41 o 
 -11  10   0        1.67        2.42      4.39 o 
 -10  10   0        4.14        6.60      2.53 o 
  -9  10   0        0.19       -0.57      1.93 o 
  -8  10   0       14.15       13.77      3.74 o 
  -7  10   0        6.31        8.63      2.63 o 
  -6  10   0       92.84       98.96      6.18 o 
  -5  10   0       47.53       57.29      3.27 o 
  -4  10   0      173.24      195.96      5.51 o 
  -3  10   0        0.19        0.38      1.37 o 
  -2  10   0       11.63       13.85      2.10 o 
  -1  10   0       66.21       67.58      3.68 o 
   0  10   0        3.70        1.78      1.86 o 
   1  10   0       15.80       19.44      2.72 o 
   2  10   0        3.49        6.55      2.96 o 
   3  10   0        0.73       -1.54      3.08 o 
 -10  11   0        1.57        0.88      2.94 o 
  -9  11   0       14.63       18.79      3.52 o 
  -8  11   0        2.11       -0.27      2.18 o 
  -7  11   0       67.44       62.50      4.72 o 
  -6  11   0      130.46      133.39      5.38 o 
  -5  11   0        7.56        6.29      1.92 o 
  -4  11   0       79.80       75.90      3.89 o 
  -3  11   0        3.54        4.38      1.94 o 
  -2  11   0        1.65        2.25      1.73 o 
  -1  11   0       64.52       65.54      3.54 o 
   0  11   0        1.67       -2.81      1.88 o 
   1  11   0       17.74       23.81      4.10 o 
   2  11   0        0.02       -1.54      3.30 o 
 -10  12   0        8.64        3.52      3.32 o 
  -9  12   0        1.55       -2.75      3.04 o 
  -8  12   0        8.15        3.40      2.48 o 
  -7  12   0       29.42       22.45      4.06 o 
  -6  12   0       32.82       28.96      4.37 o 
  -5  12   0        0.93       -0.68      1.74 o 
  -4  12   0        7.34        3.97      4.28 o 
  -3  12   0       21.02       19.09      3.49 o 
  -2  12   0        2.18        2.94      2.22 o 
  -1  12   0        0.11       -0.16      3.19 o 
   0  12   0      109.18      130.54     10.11 o 
  -8  13   0        4.78        0.45      3.20 o 
  -7  13   0        1.12       -1.26      3.20 o 
  -6  13   0        0.15       -1.78      2.06 o 
  -5  13   0        0.83       -0.60      3.19 o 
  -4  13   0        0.43        2.42      2.59 o 
  -3  13   0        0.05       -3.74      3.08 o 
  -2  13   0       10.50       14.35      3.80 o 
   5 -14   1        5.51        4.39      3.95 o 
   1 -13   1        1.46       -1.10      2.72 o 
   2 -13   1        2.46        9.45      4.61 o 
   3 -13   1        0.24       -0.02      2.47 o 
   4 -13   1        6.65        8.18      4.72 o 
   5 -13   1        0.00       -2.92      1.95 o 
   6 -13   1        8.38        5.67      4.21 o 
   7 -13   1        0.48        1.33      2.60 o 
   8 -13   1        1.43       -2.33      2.97 o 
  -1 -12   1        5.75        3.74      4.17 o 
   0 -12   1       14.54        9.45      4.61 o 
   1 -12   1       17.51       13.97      2.87 o 
   2 -12   1       50.54       45.60      3.81 o 
   3 -12   1        1.44        3.71      2.27 o 
   4 -12   1        7.18        3.49      2.36 o 
   5 -12   1        1.42       -1.11      1.67 o 
   6 -12   1       19.25       23.45      3.71 o 
   7 -12   1       11.25        5.12      2.66 o 
   8 -12   1        2.69        0.66      2.49 o 
   9 -12   1       14.39        5.92      3.99 o 
  10 -12   1       33.17       36.40      5.90 o 
  -2 -11   1       22.35       19.12      5.27 o 
  -1 -11   1       19.45       19.32      6.15 o 
   0 -11   1       10.72       10.11      2.52 o 
   1 -11   1       11.03       11.45      2.10 o 
   2 -11   1        0.85       -0.71      1.63 o 
   3 -11   1       60.09       57.87      3.71 o 
   4 -11   1        1.01        0.90      1.55 o 
   5 -11   1      196.61      217.28     10.91 o 
   6 -11   1      381.90      395.01     12.24 o 
   7 -11   1        3.97        1.38      2.28 o 
   8 -11   1        7.98        5.42      2.44 o 
   9 -11   1        6.80        4.65      2.94 o 
  10 -11   1        6.37        1.23      2.97 o 
  -3 -10   1        0.07       -1.32      3.08 o 
  -2 -10   1        0.10       -0.44      2.64 o 
  -1 -10   1       29.62       27.19      2.98 o 
   0 -10   1        6.25        7.83      1.87 o 
   1 -10   1       78.24       71.45      3.54 o 
   2 -10   1       97.78      102.96      3.76 o 
   3 -10   1      109.10      116.33      4.39 o 
   4 -10   1      116.23      132.34      6.52 o 
   5 -10   1        5.56        8.70      1.89 o 
   6 -10   1      106.26      108.46      7.46 o 
   7 -10   1       46.56       36.40      3.81 o 
   8 -10   1       13.45       14.97      4.03 o 
   9 -10   1       15.70        8.62      2.66 o 
  10 -10   1        5.89        7.54      2.58 o 
  11 -10   1        1.19        1.98      4.39 o 
  -4  -9   1       76.23       67.98      6.04 o 
  -3  -9   1       13.34       17.68      3.16 o 
  -2  -9   1      274.01      278.59     11.21 o 
  -1  -9   1       34.40       36.31      2.98 o 
   0  -9   1      167.84      161.27      4.45 o 
   1  -9   1       10.16        6.13      1.71 o 
   2  -9   1        0.57        0.77      1.59 o 
   3  -9   1       53.73       56.35      2.83 o 
   4  -9   1       36.62       37.87      2.70 o 
   5  -9   1       81.21       75.37      3.49 o 
   6  -9   1       10.40        3.74      2.89 o 
   7  -9   1       42.18       37.89      7.80 o 
   8  -9   1       29.98       22.22      8.60 o 
   9  -9   1        1.33        0.80      2.83 o 
  10  -9   1       11.09        4.17      4.17 o 
  11  -9   1        1.44        6.15      4.39 o 
  -5  -8   1        0.60        4.06      3.47 o 
  -4  -8   1       64.48       56.51      5.91 o 
  -3  -8   1      270.12      270.35      7.82 o 
  -2  -8   1      108.27      121.51      5.16 o 
  -1  -8   1       14.92       16.71      1.83 o 
   0  -8   1        5.12        2.87      1.33 o 
   1  -8   1      137.89      137.95      4.58 o 
   2  -8   1       50.76       45.05      2.33 o 
   3  -8   1       69.41       66.12      2.63 o 
   4  -8   1        7.39        9.79      2.70 o 
   5  -8   1      286.03      267.57      6.22 o 
   6  -8   1       13.15       15.38      2.47 o 
   7  -8   1       19.71       17.66      2.09 o 
   8  -8   1        1.47        0.97      2.87 o 
   9  -8   1      161.94      134.21      7.54 o 
  10  -8   1        0.63       -1.76      3.08 o 
  -6  -7   1        1.93        3.26      3.74 o 
  -5  -7   1        3.65       -1.82      2.64 o 
  -4  -7   1       59.52       64.92      4.32 o 
  -3  -7   1        0.90        1.48      1.69 o 
  -2  -7   1        4.94        9.49      1.75 o 
  -1  -7   1       61.61       63.04      2.53 o 
   0  -7   1      158.65      161.90      4.78 o 
   1  -7   1      176.88      191.19      4.00 o 
   2  -7   1       19.85       17.56      1.72 o 
   3  -7   1       16.99       21.40      1.79 o 
   4  -7   1       72.10       73.53      4.58 o 
   5  -7   1       81.51       65.26      3.02 o 
   6  -7   1        5.80       10.06      1.42 o 
   7  -7   1       99.96       99.56      5.83 o 
   8  -7   1        5.81        2.17      2.16 o 
   9  -7   1        2.47        2.64      3.52 o 
  10  -7   1       15.23       19.12      5.49 o 
  -7  -6   1        1.00        0.00      4.83 o 
  -6  -6   1       87.74       87.25      8.46 o 
  -5  -6   1       21.41       11.86      3.49 o 
  -4  -6   1       35.70       36.73      4.38 o 
  -3  -6   1      130.28      130.53      4.90 o 
  -2  -6   1       74.80       62.29      2.91 o 
  -1  -6   1        1.37        1.88      1.07 o 
   0  -6   1      353.64      355.71      5.79 o 
   1  -6   1       18.53       22.01      1.52 o 
   2  -6   1      480.45      517.04     12.19 o 
   3  -6   1        4.26        0.88      1.40 o 
   4  -6   1       34.56       32.44      3.97 o 
   5  -6   1        0.58        3.32      0.83 o 
   6  -6   1       84.75       53.47      8.48 o 
   7  -6   1      140.49      130.66      5.98 o 
   8  -6   1       75.15       91.80      4.62 o 
   9  -6   1       62.24       74.71      7.47 o 
  10  -6   1        0.35       -0.22      3.30 o 
  -8  -5   1        0.49        4.83      5.27 o 
  -7  -5   1      247.70      265.22     11.25 o 
  -6  -5   1       31.21       30.47      4.65 o 
  -5  -5   1       18.21       22.60      3.80 o 
  -4  -5   1        0.15        1.10      1.40 o 
  -3  -5   1      832.24      791.18     19.94 o 
  -2  -5   1      105.88       93.39      2.75 o 
  -1  -5   1        0.02        1.12      1.34 o 
   0  -5   1      593.23      622.06      8.73 o 
   1  -5   1        1.41        1.90      1.35 o 
   2  -5   1      503.81      541.94      6.57 o 
   3  -5   1     1178.13     1166.20     10.66 o 
   4  -5   1      420.40      424.55     10.96 o 
   5  -5   1      665.97      564.61     40.93 o 
   6  -5   1        0.76       -0.23      2.02 o 
   7  -5   1       24.77       21.44      2.45 o 
   8  -5   1       53.72       73.83      6.81 o 
   9  -5   1      247.38      249.31     12.97 o 
  10  -5   1        3.25        4.61      3.74 o 
  -8  -4   1        0.32        0.11      2.87 o 
  -7  -4   1        3.94        6.81      5.38 o 
  -6  -4   1        1.36        1.27      2.22 o 
  -5  -4   1        5.33        6.56      2.06 o 
  -4  -4   1       33.56       33.21      2.99 o 
  -3  -4   1        0.02        1.01      1.46 o 
  -2  -4   1       14.65       16.50      1.60 o 
   0  -4   1       73.46       67.72      2.43 o 
   1  -4   1      958.88      914.52     11.24 o 
   2  -4   1        4.35        5.82      1.10 o 
   3  -4   1      394.31      335.91      5.49 o 
   4  -4   1     1770.93     1866.27     28.15 o 
   5  -4   1      288.77      295.97     14.50 o 
   6  -4   1       96.47      116.36      4.74 o 
   7  -4   1        2.11       -1.30      1.40 o 
   8  -4   1       26.20       26.59      4.83 o 
   9  -4   1       78.78       61.75      7.03 o 
  10  -4   1       26.60       30.76      5.93 o 
  11  -4   1       17.38        8.79      5.05 o 
  -9  -3   1       12.54       21.97      7.03 o 
  -8  -3   1      252.67      261.94     10.99 o 
  -7  -3   1       28.59       20.00      6.15 o 
  -6  -3   1      275.89      267.92      6.82 o 
  -5  -3   1       25.83       23.05      2.51 o 
  -4  -3   1      891.69      858.02     13.52 o 
  -3  -3   1      442.56      419.95      8.43 o 
  -2  -3   1      333.77      357.50     10.45 o 
  -1  -3   1      697.33      692.58     12.03 o 
   0  -3   1      268.20      221.94      4.35 o 
   1  -3   1     8445.92     8138.74    123.63 o 
   2  -3   1     1822.84     1839.09     33.77 o 
   3  -3   1      833.80      910.09     15.02 o 
   4  -3   1      267.02      299.24      9.02 o 
   5  -3   1      147.91      162.03      7.26 o 
   6  -3   1     1167.12     1194.90     26.26 o 
   7  -3   1       48.35       53.18      5.27 o 
   8  -3   1       44.54       43.51      5.49 o 
   9  -3   1       25.89       35.17      4.04 o 
  10  -3   1       91.16       91.78      6.37 o 
  -9  -2   1       99.98       96.48     10.99 o 
  -8  -2   1       27.65       23.29      6.37 o 
  -7  -2   1       52.49       52.30      7.47 o 
  -6  -2   1      190.94      197.73      5.31 o 
  -5  -2   1       54.15       44.31      2.88 o 
  -4  -2   1      238.34      233.16      5.79 o 
  -3  -2   1     1379.76     1505.30     33.63 o 
  -2  -2   1     1045.02     1025.17     12.09 o 
  -1  -2   1     8059.65     7985.37    171.09 o 
   0  -2   1     1170.33     1104.16     16.04 o 
   1  -2   1       21.29       32.53      2.20 o 
   2  -2   1     2702.48     2352.79     31.33 o 
   3  -2   1     1031.01     1005.87     17.26 o 
   4  -2   1     2453.95     2398.95     35.40 o 
   5  -2   1     1823.83     1853.80     34.99 o 
   6  -2   1      285.36      273.17     10.34 o 
   7  -2   1       28.33       30.54      4.39 o 
   8  -2   1     1044.85     1021.45     18.51 o 
   9  -2   1       64.40       56.59      4.97 o 
  10  -2   1       79.76       94.05      9.23 o 
 -10  -1   1       14.10       16.04      6.15 o 
  -9  -1   1       22.91       13.62      5.49 o 
  -8  -1   1        0.15        2.20      3.95 o 
  -7  -1   1      115.35      114.51      9.45 o 
  -6  -1   1       26.83       29.94      2.53 o 
  -5  -1   1      324.94      302.49      4.69 o 
  -4  -1   1      966.00     1083.23     11.62 o 
  -3  -1   1     1499.12     1536.78     16.29 o 
  -2  -1   1      429.29      389.18      5.71 o 
  -1  -1   1     1274.62     1230.25     17.42 o 
   0  -1   1        9.69       14.25      2.31 o 
   1  -1   1      307.90      319.41      5.74 o 
   2  -1   1      202.99      228.75      5.72 o 
   3  -1   1     1431.92     1198.83     19.53 o 
   4  -1   1       12.41        7.91      2.20 o 
   5  -1   1       93.51       76.05      5.06 o 
   6  -1   1        4.65        3.08      1.55 o 
   7  -1   1      308.71      300.68      8.79 o 
   8  -1   1       10.38        2.93      2.16 o 
   9  -1   1       19.56       27.32      3.87 o 
  10  -1   1        3.72        3.30      3.95 o 
 -10   0   1       60.62       65.48      9.23 o 
  -9   0   1       34.33       25.27      6.37 o 
  -8   0   1      833.80      751.76     25.10 o 
  -7   0   1      302.11      306.34     14.07 o 
  -6   0   1      159.80      126.40      8.35 o 
  -5   0   1      811.46      835.00      8.28 o 
  -4   0   1      631.00      621.65      9.78 o 
  -3   0   1      111.40      140.00      3.23 o 
  -2   0   1    21440.14    22858.59    164.53 o 
  -1   0   1       80.34       88.05      1.71 o 
   1   0   1     1300.72     1261.93     13.22 o 
   2   0   1     1604.99     1524.12     15.76 o 
   3   0   1      166.81      172.23      6.38 o 
   4   0   1      382.11      398.50      7.80 o 
   5   0   1       67.49       70.96      3.80 o 
   6   0   1       90.17      102.21      4.97 o 
   7   0   1       50.52       42.88      3.94 o 
   8   0   1      285.75      268.93      9.45 o 
   9   0   1       50.96       41.52      4.81 o 
  10   0   1        1.79       -2.20      3.74 o 
 -11   1   1       48.19       34.50      7.69 o 
 -10   1   1       38.82       53.61      8.13 o 
  -9   1   1      113.17      102.85      9.67 o 
  -8   1   1       71.45       62.63      7.47 o 
  -7   1   1       92.10       88.13      7.25 o 
  -6   1   1      596.61      653.54     13.21 o 
  -5   1   1        7.34        6.15      0.71 o 
  -4   1   1      350.64      357.16      5.50 o 
  -3   1   1     5937.39     6045.86     76.12 o 
  -2   1   1      464.74      361.89      9.50 o 
  -1   1   1     3929.59     4025.60     49.01 o 
   0   1   1      705.48      613.27      9.12 o 
   1   1   1     7425.43     7351.89    275.23 o 
   2   1   1     3188.04     3032.07     27.42 o 
   3   1   1        0.23        1.60      0.45 o 
   4   1   1       57.02       61.79      3.96 o 
   5   1   1       56.77       52.01      3.56 o 
   6   1   1       35.30       36.85      3.53 o 
   7   1   1       63.15       45.16      8.90 o 
   8   1   1        4.01        3.63      2.49 o 
   9   1   1        4.10        4.61      2.85 o 
  10   1   1        0.11        1.76      4.39 o 
 -11   2   1        0.00       -0.88      3.52 o 
 -10   2   1        1.30       -2.64      3.30 o 
  -9   2   1      228.78      208.00      8.53 o 
  -8   2   1      653.62      689.43     14.90 o 
  -7   2   1       72.34       65.68      7.03 o 
  -6   2   1        7.88       14.91      2.31 o 
  -5   2   1      576.69      564.50      6.61 o 
  -4   2   1      450.12      411.38     13.55 o 
  -3   2   1     1185.91     1292.04     13.47 o 
  -2   2   1    22723.97    23007.02    309.26 o 
  -1   2   1      461.46      403.54      7.51 o 
   0   2   1     6501.91     6200.28     52.40 o 
   1   2   1      210.76      157.67      3.52 o 
   2   2   1       31.77       38.08      6.37 o 
   3   2   1      284.42      319.50      6.03 o 
   4   2   1      102.88      108.83      2.21 o 
   5   2   1      270.82      240.93     11.77 o 
   6   2   1       17.59       23.06      3.41 o 
   7   2   1       82.70       90.00      6.04 o 
   8   2   1        8.83        4.61      2.97 o 
   9   2   1        0.63       -2.05      2.69 o 
 -11   3   1      162.08      188.76      9.32 o 
 -10   3   1      136.79      163.08     10.33 o 
  -9   3   1      502.10      487.90     13.06 o 
  -8   3   1       15.89       21.51      3.96 o 
  -7   3   1       80.60       67.81      4.73 o 
  -6   3   1      165.03      167.53      5.95 o 
  -5   3   1     1246.76     1264.09     13.78 o 
  -4   3   1      280.76      248.70      4.75 o 
  -3   3   1     3265.69     3126.22     39.73 o 
  -2   3   1    20478.64    20428.80    245.85 o 
  -1   3   1    15700.00    16587.09    146.85 o 
   0   3   1      400.01      415.37      6.54 o 
   1   3   1      516.19      508.42      7.77 o 
   2   3   1        0.20        0.99      1.21 o 
   3   3   1      970.11     1014.92     11.75 o 
   4   3   1      384.30      351.46      9.93 o 
   5   3   1     1007.17     1005.79     11.64 o 
   6   3   1      823.13      753.78     16.64 o 
   7   3   1       10.85        9.56      3.25 o 
   8   3   1       15.99       22.53      4.51 o 
   9   3   1        2.29        4.17      5.05 o 
 -11   4   1      113.06      101.75      7.07 o 
 -10   4   1      163.39      173.87      8.23 o 
  -9   4   1       39.63       37.16      4.25 o 
  -8   4   1       29.91       27.10      3.41 o 
  -7   4   1       59.34       51.24      2.69 o 
  -6   4   1      357.15      333.24      5.71 o 
  -5   4   1        6.53        9.26      1.21 o 
  -4   4   1     2109.72     2010.06     20.86 o 
  -3   4   1     1103.44     1117.08     13.25 o 
  -2   4   1      401.87      492.27      7.54 o 
  -1   4   1       20.65       17.37      1.61 o 
   0   4   1      120.94      104.05      2.87 o 
   1   4   1     1027.32      901.92     12.17 o 
   2   4   1      883.14      860.88     13.20 o 
   3   4   1        9.63        8.21      1.52 o 
   4   4   1       38.68       53.12      2.92 o 
   5   4   1       91.37       82.24      5.43 o 
   6   4   1       87.60       94.61      6.48 o 
   7   4   1      102.30       99.82      7.07 o 
   8   4   1      116.02      126.78      8.20 o 
 -12   5   1        4.10       -0.22      4.17 o 
 -11   5   1       12.05       18.13      4.35 o 
 -10   5   1       32.24       35.42      4.66 o 
  -9   5   1      237.90      244.38      9.16 o 
  -8   5   1       34.74       30.72      3.69 o 
  -7   5   1       39.97       30.05      1.27 o 
  -6   5   1      179.26      191.67      5.56 o 
  -5   5   1     1453.88     1619.29     13.38 o 
  -4   5   1       25.06       12.51      1.62 o 
  -3   5   1       47.51       61.46      2.38 o 
  -2   5   1      331.43      310.46      4.36 o 
  -1   5   1     1468.67     1516.60     14.67 o 
   0   5   1      188.06      162.56      3.72 o 
   1   5   1        1.77        2.94      0.92 o 
   2   5   1      112.39      103.66      2.68 o 
   3   5   1      101.69      110.00      4.04 o 
   4   5   1      422.82      419.26     10.37 o 
   5   5   1      162.63      134.26     10.99 o 
   6   5   1       14.43       11.47      3.48 o 
   7   5   1       14.05        6.59      3.73 o 
 -12   6   1      132.89      166.59     13.63 o 
 -11   6   1      115.09      126.21      7.92 o 
 -10   6   1        9.58       12.02      3.25 o 
  -9   6   1        0.38       -0.23      2.25 o 
  -8   6   1       58.51       65.80      5.80 o 
  -7   6   1      238.22      232.55      4.35 o 
  -6   6   1        3.45        2.82      1.08 o 
  -5   6   1     2202.54     2221.46     17.64 o 
  -4   6   1     5789.94     5885.20     36.51 o 
  -3   6   1      877.01      855.22      8.40 o 
  -2   6   1       17.28       26.84      3.20 o 
  -1   6   1      178.88      212.37      3.94 o 
   0   6   1      208.38      212.61      4.75 o 
   1   6   1       79.13       65.47      2.41 o 
   2   6   1        0.97       -0.79      1.11 o 
   3   6   1       48.90       43.56      4.47 o 
   4   6   1      500.97      490.82     13.68 o 
   5   6   1       85.63       91.61      6.74 o 
   6   6   1      119.77      119.45      8.08 o 
   7   6   1        6.79       10.55      6.15 o 
 -12   7   1       16.47        7.91      5.49 o 
 -11   7   1       44.26       45.74      5.82 o 
 -10   7   1        6.06        3.48      2.64 o 
  -9   7   1       11.51       12.78      6.59 o 
  -8   7   1      126.84      129.07      6.38 o 
  -7   7   1      229.90      226.64      6.25 o 
  -6   7   1        5.60        4.63      1.30 o 
  -5   7   1       85.49       81.26      4.12 o 
  -4   7   1      792.97      825.80     15.73 o 
  -3   7   1     2314.53     2406.54     18.02 o 
  -2   7   1      625.88      610.21      7.39 o 
  -1   7   1      229.93      243.28      4.60 o 
   0   7   1      221.88      227.52      4.42 o 
   1   7   1       28.51       26.99      2.13 o 
   2   7   1       44.48       47.52      2.99 o 
   3   7   1       53.99       51.84      5.07 o 
   4   7   1       98.83      102.83      7.03 o 
   5   7   1       25.42       24.78      4.79 o 
   6   7   1       16.07       23.29      7.69 o 
 -11   8   1        3.14        4.82      3.00 o 
 -10   8   1       24.86       31.69      4.65 o 
  -9   8   1       45.76       57.59      3.77 o 
  -8   8   1      342.11      376.34      9.03 o 
  -7   8   1       71.68       69.03      3.08 o 
  -6   8   1       90.82       93.73      3.48 o 
  -5   8   1      175.42      167.76      9.16 o 
  -4   8   1       17.63       12.44      1.86 o 
  -3   8   1        7.21        8.14      1.93 o 
  -2   8   1      111.57      100.73      3.26 o 
  -1   8   1       51.16       50.38      2.41 o 
   0   8   1        2.70       -0.59      1.17 o 
   1   8   1      117.47      126.20      4.09 o 
   2   8   1      197.38      214.76      6.77 o 
   3   8   1      346.08      369.12     12.64 o 
   4   8   1       73.04       79.50      6.83 o 
   5   8   1       38.02       41.31      9.45 o 
 -11   9   1        7.80        8.13      4.83 o 
 -10   9   1       23.09       28.83      4.75 o 
  -9   9   1       24.40       16.29      3.32 o 
  -8   9   1       20.37       12.73      2.56 o 
  -7   9   1        3.47        2.78      1.98 o 
  -6   9   1      520.96      536.96      8.58 o 
  -5   9   1      602.31      580.55      9.01 o 
  -4   9   1      332.94      323.09      8.32 o 
  -3   9   1       16.97       14.02      1.83 o 
  -2   9   1       66.52       71.47      3.38 o 
  -1   9   1       16.58       23.12      2.26 o 
   0   9   1       14.71        5.42      1.90 o 
   1   9   1      107.15      124.51      4.56 o 
   2   9   1       34.21       38.92      3.73 o 
   3   9   1      227.85      235.31      7.84 o 
   4   9   1      116.82      136.04     15.60 o 
 -11  10   1       10.23        7.25      5.49 o 
 -10  10   1        1.64        0.59      2.32 o 
  -9  10   1        5.30        3.33      2.21 o 
  -8  10   1       20.96       20.93      6.82 o 
  -7  10   1       34.69       41.23      5.42 o 
  -6  10   1      508.82      503.56      8.74 o 
  -5  10   1       40.88       38.27      2.96 o 
  -4  10   1       55.84       55.60      4.31 o 
  -3  10   1        8.01        6.14      1.71 o 
  -2  10   1       15.52       15.32      2.09 o 
  -1  10   1       18.73       20.84      4.65 o 
   0  10   1       18.47       14.00      2.55 o 
   1  10   1       35.32       32.44      3.24 o 
   2  10   1       23.87       23.20      3.85 o 
 -10  11   1        0.90       -0.01      2.65 o 
  -9  11   1        0.89        0.11      2.32 o 
  -8  11   1        0.02       -2.04      2.16 o 
  -7  11   1        7.48        8.55      3.43 o 
  -6  11   1       84.31       82.58      5.69 o 
  -5  11   1      188.07      193.58      5.94 o 
  -4  11   1       61.17       66.31      3.78 o 
  -3  11   1       20.28       21.40      2.45 o 
  -2  11   1        6.54        7.57      2.10 o 
  -1  11   1      138.07      147.37      5.57 o 
   0  11   1        0.00        1.44      2.14 o 
   1  11   1       96.94       97.17     19.23 o 
  -9  12   1        0.09        4.03      3.51 o 
  -8  12   1       53.98       56.11      4.91 o 
  -7  12   1       91.23       80.67     11.76 o 
  -6  12   1      157.64      164.39      5.70 o 
  -5  12   1       11.22        5.93      3.30 o 
  -4  12   1       10.37       10.01      3.00 o 
  -3  12   1        0.13       -0.82      1.80 o 
  -2  12   1       47.44       55.02      4.32 o 
  -1  12   1        0.04        1.00      2.72 o 
   0  12   1       87.93       93.83      9.23 o 
  -8  13   1       23.86       13.38      5.75 o 
  -7  13   1       22.85       21.73      4.44 o 
  -6  13   1       13.45       16.93      3.52 o 
  -5  13   1        5.82        4.04      4.83 o 
  -4  13   1        1.67       -0.50      2.37 o 
  -3  13   1        1.57        3.30      3.95 o 
  -2  13   1        2.97        2.50      3.25 o 
   4 -14   2       30.08       29.66      5.49 o 
   5 -14   2        9.75        9.01      3.95 o 
   6 -14   2        0.81       -1.54      5.05 o 
   1 -13   2        8.36       11.29      3.64 o 
   2 -13   2        6.62        7.47      4.17 o 
   3 -13   2        5.86        5.79      2.84 o 
   4 -13   2       29.36       25.22      3.75 o 
   5 -13   2        1.39        0.37      2.13 o 
   6 -13   2        0.07        1.13      3.19 o 
   7 -13   2        5.53        6.85      3.04 o 
   8 -13   2        0.45       -1.13      3.13 o 
  -1 -12   2        1.63        1.10      4.17 o 
   0 -12   2       48.31       55.58      5.57 o 
   1 -12   2       26.68       28.79      3.50 o 
   2 -12   2       70.54       69.76      5.32 o 
   3 -12   2       20.79       23.57      3.53 o 
   4 -12   2       22.55       10.58      5.17 o 
   5 -12   2       50.57       50.32      5.49 o 
   6 -12   2        2.96       -0.48      2.28 o 
   7 -12   2        0.14       -1.45      1.98 o 
   8 -12   2        6.88        4.94      4.69 o 
   9 -12   2        2.51       -2.29      2.91 o 
  10 -12   2        8.62        6.06      3.60 o 
  -2 -11   2       20.57       20.21      5.49 o 
  -1 -11   2       60.34       72.53      5.72 o 
   0 -11   2        5.40        4.58      2.72 o 
   1 -11   2      170.99      166.93      4.96 o 
   2 -11   2       24.88       27.54      2.81 o 
   3 -11   2       49.62       60.19      4.18 o 
   4 -11   2      108.49       88.81      4.73 o 
   5 -11   2      198.85      195.35      6.54 o 
   6 -11   2        4.19        1.77      3.37 o 
   7 -11   2       17.10       10.81      4.24 o 
   8 -11   2        7.87        0.41      3.14 o 
   9 -11   2        2.45        4.35      3.29 o 
  10 -11   2        3.05        4.23      3.45 o 
  -3 -10   2        6.95        3.97      2.96 o 
  -2 -10   2        0.89       -1.46      6.26 o 
  -1 -10   2       41.67       49.61      5.09 o 
   0 -10   2      148.03      167.99      5.42 o 
   1 -10   2       86.85       81.89      4.48 o 
   2 -10   2       41.88       34.22      2.83 o 
   3 -10   2        1.32        1.75      1.92 o 
   4 -10   2       56.81       66.94      3.91 o 
   5 -10   2      134.41      130.82      7.62 o 
   6 -10   2      302.53      297.46     11.10 o 
   7 -10   2       57.58       49.08      5.59 o 
   8 -10   2        4.84        5.40      3.03 o 
   9 -10   2        1.58        2.28      3.15 o 
  10 -10   2        4.40        5.13      3.50 o 
  11 -10   2        9.09       13.62      5.49 o 
  -5  -9   2        0.00       -3.52      5.71 o 
  -4  -9   2       11.29        9.08      2.86 o 
  -3  -9   2      101.73      109.39      6.12 o 
  -2  -9   2       11.12        7.03      3.52 o 
  -1  -9   2       22.51       24.66      2.66 o 
   0  -9   2       48.51       55.70      6.31 o 
   1  -9   2       28.98       28.48      2.57 o 
   2  -9   2       75.60       67.49      3.49 o 
   3  -9   2      101.15      106.64      5.14 o 
   4  -9   2      457.81      463.13      8.96 o 
   5  -9   2        3.23        2.85      1.71 o 
   6  -9   2        1.10        0.89      1.26 o 
   7  -9   2       13.39       10.69      3.11 o 
   8  -9   2        0.14       -1.53      2.32 o 
   9  -9   2       28.40       18.57      7.38 o 
  10  -9   2        3.31        8.35      4.83 o 
  -6  -8   2       19.76       19.12      8.35 o 
  -5  -8   2      146.34      157.14     15.38 o 
  -4  -8   2       46.27       54.37      5.09 o 
  -3  -8   2      503.56      523.19     13.75 o 
  -2  -8   2        3.88        6.76      2.83 o 
  -1  -8   2       44.50       42.45      3.98 o 
   0  -8   2       75.92       77.50      3.62 o 
   1  -8   2      871.94      903.30     11.05 o 
   2  -8   2        5.40        2.22      1.32 o 
   3  -8   2        0.02        0.24      1.14 o 
   4  -8   2       89.52       65.47      5.38 o 
   5  -8   2        6.90        5.53      2.03 o 
   6  -8   2        1.05       -0.71      0.93 o 
   7  -8   2       52.57       45.66      4.65 o 
   8  -8   2        8.20        6.79      2.62 o 
   9  -8   2       79.34       80.14      5.97 o 
  -6  -7   2        0.82        5.49      6.15 o 
  -5  -7   2       36.06       40.21      9.01 o 
  -4  -7   2      145.55      151.15      7.91 o 
  -3  -7   2       98.69       87.94      5.59 o 
  -2  -7   2        1.90        2.24      1.48 o 
  -1  -7   2      159.95      166.27      4.07 o 
   0  -7   2       40.73       51.68      2.65 o 
   1  -7   2      377.76      444.48      8.70 o 
   2  -7   2       18.03       15.78      3.95 o 
   3  -7   2       10.10        4.76      2.22 o 
   4  -7   2      111.46      131.59      4.00 o 
   5  -7   2      364.25      348.55      6.03 o 
   6  -7   2        3.68        7.17      2.50 o 
   7  -7   2      155.75      171.34      7.23 o 
   8  -7   2      292.38      299.53      9.62 o 
   9  -7   2       33.38       34.28      6.15 o 
  10  -7   2       27.20       26.15      5.71 o 
  -7  -6   2       36.67       54.93     10.11 o 
  -6  -6   2       14.75        9.23      5.93 o 
  -5  -6   2        2.00        5.05      4.83 o 
  -4  -6   2        3.87        1.89      2.03 o 
  -3  -6   2       31.29       27.80      3.33 o 
  -2  -6   2        1.91        2.27      1.40 o 
  -1  -6   2       16.12       22.70      2.03 o 
   0  -6   2      590.27      680.57      8.71 o 
   1  -6   2     1027.59     1053.59     14.08 o 
   2  -6   2      962.97     1006.45      9.08 o 
   3  -6   2       38.79       35.72      2.19 o 
   4  -6   2        9.75        2.83      0.90 o 
   5  -6   2        3.29        2.24      1.61 o 
   6  -6   2      163.19      206.28     10.33 o 
   7  -6   2        4.65        5.42      2.10 o 
   8  -6   2      143.29      133.80      5.28 o 
   9  -6   2       23.28       26.37      5.27 o 
  10  -6   2        0.89        7.91      3.95 o 
  -8  -5   2       10.33        6.81      5.71 o 
  -7  -5   2       10.24       10.99      6.15 o 
  -6  -5   2       52.74       53.18      9.23 o 
  -5  -5   2       90.04       98.02     10.55 o 
  -4  -5   2        0.42       -0.08      1.70 o 
  -3  -5   2       22.59       10.54      1.85 o 
  -2  -5   2      476.26      471.70      9.86 o 
  -1  -5   2        6.94        1.21      1.01 o 
   0  -5   2      125.28      161.67      3.11 o 
   1  -5   2       75.30       80.22      2.20 o 
   2  -5   2        1.63        6.95      1.09 o 
   3  -5   2     1753.33     1825.06     14.68 o 
   4  -5   2      412.91      443.66      8.58 o 
   5  -5   2        0.92        2.63      1.91 o 
   6  -5   2        3.30        0.44      1.65 o 
   7  -5   2      428.16      407.28      9.64 o 
   8  -5   2       51.20       39.55      5.05 o 
   9  -5   2      281.03      312.65     13.85 o 
  10  -5   2        6.49        6.59      3.95 o 
  -9  -4   2       23.20       35.81      9.01 o 
  -8  -4   2        0.33        0.66      4.39 o 
  -7  -4   2       64.06       66.36      9.67 o 
  -6  -4   2       10.26        9.45      5.05 o 
  -5  -4   2       11.40       13.23      2.49 o 
  -4  -4   2      150.60      147.35      5.72 o 
  -3  -4   2       18.89       18.00      1.96 o 
  -2  -4   2      218.79      273.50      5.11 o 
  -1  -4   2        0.68        1.55      0.84 o 
   0  -4   2        2.92        1.00      0.80 o 
   1  -4   2      376.30      367.64      6.21 o 
   2  -4   2      935.19      973.64     11.23 o 
   3  -4   2       75.07       64.36      1.46 o 
   4  -4   2       48.41       42.72      1.69 o 
   5  -4   2      442.64      477.57     15.00 o 
   6  -4   2       17.68       29.15      2.05 o 
   7  -4   2        1.64        0.24      1.45 o 
   8  -4   2       86.79       86.37      7.03 o 
   9  -4   2        6.85        9.23      3.74 o 
  10  -4   2       10.93       13.18      4.39 o 
  11  -4   2       17.37       11.43      5.27 o 
  -9  -3   2        5.51        3.30      4.39 o 
  -8  -3   2       19.72       12.30      5.93 o 
  -7  -3   2       69.04       48.35      7.91 o 
  -6  -3   2        3.91        3.26      2.42 o 
  -5  -3   2      117.97      135.89      5.19 o 
  -4  -3   2      205.64      221.44      6.46 o 
  -3  -3   2       12.67       16.69      1.90 o 
  -2  -3   2       64.12       82.22      4.62 o 
  -1  -3   2     1053.57     1027.39     12.27 o 
   0  -3   2        1.41        4.30      1.21 o 
   1  -3   2     1259.14     1165.16     12.22 o 
   2  -3   2     1560.42     1510.15     14.72 o 
   3  -3   2      470.90      482.60     11.02 o 
   4  -3   2      623.22      587.85     13.45 o 
   6  -3   2      134.07      138.95      3.98 o 
   7  -3   2        6.51        5.27      2.64 o 
   8  -3   2       36.33       32.96      4.83 o 
   9  -3   2       30.27       39.52      4.20 o 
  10  -3   2       52.40       56.47      7.69 o 
 -10  -2   2        0.87        2.86      4.83 o 
  -9  -2   2      141.12      174.29     14.07 o 
  -8  -2   2       27.11       23.95      6.37 o 
  -7  -2   2      171.79      152.07      4.93 o 
  -6  -2   2       43.37       42.39      4.94 o 
  -5  -2   2      454.27      488.46      9.56 o 
  -4  -2   2      734.63      855.26     22.59 o 
  -3  -2   2       99.07       82.99      3.22 o 
  -2  -2   2       48.57       46.06      2.33 o 
  -1  -2   2     2876.11     2463.57     32.66 o 
   0  -2   2       73.22       74.76      3.08 o 
   1  -2   2     3683.68     3852.89     47.56 o 
   3  -2   2     1005.22      999.88     17.25 o 
   4  -2   2      386.48      421.37     11.01 o 
   5  -2   2      805.87      762.77     16.97 o 
   6  -2   2       60.32       69.22      5.27 o 
   7  -2   2       65.77       49.01      5.05 o 
   8  -2   2      276.37      258.26     15.17 o 
   9  -2   2       21.50       18.71      6.81 o 
  10  -2   2        3.20        5.27      4.17 o 
 -10  -1   2        0.59        0.44      3.74 o 
  -9  -1   2        1.64        3.74      4.61 o 
  -8  -1   2       15.03       14.06      5.05 o 
  -7  -1   2       27.24       35.20      2.59 o 
  -6  -1   2      209.02      219.49      5.77 o 
  -5  -1   2      333.13      338.20      7.70 o 
  -4  -1   2        7.77        6.45      1.17 o 
  -3  -1   2      198.96      202.32      4.48 o 
  -2  -1   2       12.15        9.74      2.09 o 
  -1  -1   2     5413.70     5222.06     62.69 o 
   0  -1   2     2720.72     2653.46     23.36 o 
   1  -1   2      392.02      364.41      6.40 o 
   2  -1   2     4895.07     4944.27     60.70 o 
   3  -1   2     1255.91     1094.25     18.60 o 
   4  -1   2      198.91      227.33      5.32 o 
   5  -1   2      844.25      829.13     13.17 o 
   6  -1   2        2.35        2.00      1.65 o 
   7  -1   2       50.51       66.03      5.27 o 
   8  -1   2       66.92       75.23      5.13 o 
   9  -1   2      306.74      313.25     18.91 o 
  10  -1   2       38.56       33.62      6.81 o 
 -10   0   2       93.04       99.11     10.99 o 
  -9   0   2        4.43        3.52      4.39 o 
  -8   0   2       19.24       26.81      5.71 o 
  -7   0   2      121.47      140.57      8.57 o 
  -6   0   2       97.69       82.86      3.30 o 
  -5   0   2      609.32      588.88     12.00 o 
  -4   0   2      843.90      869.54      9.31 o 
  -3   0   2       23.81       23.56      1.35 o 
  -2   0   2      307.72      190.37      2.92 o 
  -1   0   2      209.10      175.90      3.53 o 
   1   0   2     1167.12     1089.25     10.87 o 
   2   0   2      134.52      110.06      3.11 o 
   3   0   2     1556.01     1632.32     18.18 o 
   4   0   2       29.01       33.07      2.40 o 
   5   0   2      184.88      218.00      6.37 o 
   6   0   2      122.10      130.24      5.60 o 
   7   0   2        0.55        0.27      1.78 o 
   8   0   2       10.49        9.32      2.72 o 
   9   0   2        2.02        6.81      3.95 o 
 -11   1   2       17.31       20.65      7.03 o 
 -10   1   2       17.61       18.68      6.15 o 
  -9   1   2       60.88       56.69      7.69 o 
  -8   1   2       36.88       52.96      7.03 o 
  -7   1   2       50.24       43.01      2.55 o 
  -6   1   2        7.31        5.84      0.97 o 
  -5   1   2      276.48      301.81      5.20 o 
  -4   1   2     1194.35     1173.50     18.58 o 
  -3   1   2      608.26      498.70     12.80 o 
  -2   1   2     1062.10      918.15      9.81 o 
  -1   1   2     2351.92     2546.17     31.72 o 
   0   1   2     6276.40     6104.85     80.57 o 
   1   1   2     2414.01     2158.78     19.73 o 
   2   1   2       77.77       83.53      4.18 o 
   3   1   2     1411.74     1352.80     17.57 o 
   4   1   2       23.57       29.14      2.56 o 
   5   1   2       70.27       73.28      4.10 o 
   6   1   2        0.01       -0.60      1.53 o 
   7   1   2      328.15      301.79      9.70 o 
   8   1   2      121.18      121.10      6.75 o 
   9   1   2       64.74       73.61      8.79 o 
 -11   2   2       19.21       14.50      5.93 o 
 -10   2   2       61.32       78.67      9.23 o 
  -9   2   2      197.71      192.25      8.26 o 
  -8   2   2      220.75      199.45     10.88 o 
  -7   2   2       74.48       60.90      3.48 o 
  -6   2   2        5.70        9.04      1.43 o 
  -5   2   2      141.62      137.69      3.38 o 
  -4   2   2      142.53      142.62      3.69 o 
  -3   2   2      883.75      777.54      9.43 o 
  -2   2   2      962.15      912.42     10.11 o 
  -1   2   2     1139.10      912.97     13.77 o 
   0   2   2     2146.34     2037.62     19.22 o 
   1   2   2        4.12        5.59      1.00 o 
   2   2   2       19.74       29.49      3.19 o 
   3   2   2      307.54      298.70      3.64 o 
   4   2   2       10.23        9.33      3.08 o 
   5   2   2      107.72      111.52      5.48 o 
   6   2   2       62.59       68.99      4.97 o 
   7   2   2       22.10       12.37      3.16 o 
   8   2   2       18.06       17.47      6.15 o 
   9   2   2        0.00       -0.09      2.69 o 
 -11   3   2       40.41       47.93      5.66 o 
 -10   3   2        9.56        9.20      5.05 o 
  -9   3   2       16.57       22.05      3.72 o 
  -8   3   2     1147.68     1104.29     19.73 o 
  -7   3   2        8.81       18.34      1.13 o 
  -6   3   2       21.96       22.32      1.61 o 
  -5   3   2      138.22      172.57      3.94 o 
  -4   3   2       10.87        6.90      1.16 o 
  -3   3   2     2823.33     2929.37     39.47 o 
  -2   3   2     3107.67     3258.27     31.66 o 
  -1   3   2     5105.22     5007.54     43.94 o 
   0   3   2      169.81      171.44      4.12 o 
   1   3   2     3108.33     2956.59     39.10 o 
   2   3   2       68.60       68.92      2.59 o 
   3   3   2      101.19      113.10      2.66 o 
   4   3   2      219.98      236.54      5.19 o 
   5   3   2       63.80       54.46      4.59 o 
   6   3   2       29.43       32.45      4.10 o 
   7   3   2        1.39       -1.55      2.32 o 
   8   3   2       16.11       20.36      4.33 o 
 -11   4   2       26.62       26.05      4.51 o 
 -10   4   2       46.35       65.65      7.14 o 
  -9   4   2       22.94       19.33      3.48 o 
  -8   4   2      177.71      144.09      6.57 o 
  -7   4   2       17.75       16.44      1.38 o 
  -6   4   2        1.74        1.41      0.87 o 
  -5   4   2      149.63      120.72      3.17 o 
  -4   4   2      825.14      796.45      8.27 o 
  -3   4   2        3.53        7.05      1.40 o 
  -2   4   2      522.93      453.64      5.06 o 
  -1   4   2       75.26      103.89      2.40 o 
   0   4   2       10.18        6.72      1.12 o 
   1   4   2       89.86       91.33      2.48 o 
   2   4   2        1.70        1.94      0.91 o 
   3   4   2       30.59       25.09      1.67 o 
   4   4   2       43.53       35.79      2.38 o 
   5   4   2      201.49      186.26      5.48 o 
   6   4   2       39.08       37.00      4.49 o 
   7   4   2       12.81        9.75      3.59 o 
   8   4   2       15.10        9.67      5.93 o 
 -12   5   2        6.91       12.08      5.71 o 
 -11   5   2        3.54        7.05      3.34 o 
 -10   5   2       39.20       37.14      8.35 o 
  -9   5   2       59.67       53.77      4.94 o 
  -8   5   2       22.97       21.44      1.40 o 
  -7   5   2        0.98        0.13      0.91 o 
  -6   5   2      249.02      302.67      5.14 o 
  -5   5   2      320.95      327.68     11.75 o 
  -4   5   2      874.57      957.31     15.66 o 
  -3   5   2     2065.40     2232.54     17.27 o 
  -2   5   2      166.28      165.64      3.72 o 
  -1   5   2      578.29      558.98      8.97 o 
   0   5   2        8.50       17.41      1.40 o 
   1   5   2       82.25       78.30      2.31 o 
   2   5   2        9.50        8.88      1.40 o 
   3   5   2      124.08      107.77      3.18 o 
   4   5   2      136.95      126.40      6.55 o 
   5   5   2       55.19       51.27      5.02 o 
   6   5   2        1.18        1.54      2.90 o 
   7   5   2        0.34       -0.77      2.80 o 
 -12   6   2       68.21       66.36      9.89 o 
 -11   6   2       55.91       62.88      6.12 o 
 -10   6   2       18.99       30.85      9.56 o 
  -9   6   2      202.86      184.53      8.11 o 
  -8   6   2       46.49       49.24      2.19 o 
  -7   6   2      346.44      358.32      5.91 o 
  -6   6   2      160.39      145.86      3.63 o 
  -5   6   2      547.50      536.47     10.15 o 
  -4   6   2     1942.67     2045.06     28.70 o 
  -3   6   2      173.40      168.99      3.70 o 
  -2   6   2      256.67      204.34      3.91 o 
  -1   6   2        5.48        6.73      1.43 o 
   0   6   2      740.01      716.63      7.55 o 
   1   6   2       38.53       31.47      1.87 o 
   2   6   2        7.69        8.49      1.56 o 
   3   6   2      133.95      131.41      6.76 o 
   4   6   2      142.24      158.57      7.92 o 
   5   6   2        5.56        2.04      3.19 o 
   6   6   2       26.25       20.56      4.53 o 
 -12   7   2       31.96       42.85      8.79 o 
 -11   7   2       52.22       49.77     10.88 o 
 -10   7   2        1.80        3.63      2.59 o 
  -9   7   2       67.42       55.84     13.19 o 
  -8   7   2      140.74      154.46      9.31 o 
  -7   7   2       91.46       92.51      6.24 o 
  -6   7   2       79.26       81.08      3.17 o 
  -5   7   2      739.31      872.08     12.21 o 
  -4   7   2      538.39      539.57      7.00 o 
  -3   7   2      141.29      124.72      3.33 o 
  -2   7   2       65.72       63.23      3.34 o 
  -1   7   2       65.10       59.83      2.64 o 
   0   7   2      157.76      184.67      3.96 o 
   1   7   2        9.55        6.90      1.59 o 
   2   7   2        0.97        0.88      1.38 o 
   3   7   2      101.26       99.72     10.22 o 
   4   7   2       52.27       56.93      5.75 o 
   5   7   2       25.79       26.54      5.27 o 
   6   7   2        1.52        4.83      5.27 o 
 -11   8   2       34.11       32.34      5.03 o 
 -10   8   2        2.64        3.75      2.96 o 
  -9   8   2       26.02       23.18      2.93 o 
  -8   8   2       79.86       73.18      4.47 o 
  -7   8   2      257.68      275.62     17.39 o 
  -6   8   2       21.75       27.59      2.18 o 
  -5   8   2      266.85      279.77      5.92 o 
  -4   8   2      140.84      129.58      3.67 o 
  -3   8   2        4.75        3.32      1.22 o 
  -2   8   2       27.53       28.18      2.09 o 
  -1   8   2        2.31        0.86      1.16 o 
   0   8   2       36.60       36.55      3.63 o 
   1   8   2       95.60      102.89      3.84 o 
   2   8   2        7.93        6.90      2.15 o 
   3   8   2      101.93      114.78      7.54 o 
   4   8   2        0.30       -2.09      2.94 o 
   5   8   2        1.90       -0.66      4.61 o 
 -11   9   2        0.53        0.78      3.95 o 
 -10   9   2       11.60       14.71      4.01 o 
  -9   9   2       31.37       30.98      4.95 o 
  -8   9   2       53.66       47.68      7.49 o 
  -7   9   2      151.30      150.96      6.33 o 
  -6   9   2      691.73      681.93     12.14 o 
  -5   9   2      428.25      423.56      7.77 o 
  -4   9   2        4.79        4.97      1.46 o 
  -3   9   2       39.21       41.65      2.58 o 
  -2   9   2        0.00       -2.00      1.33 o 
  -1   9   2      256.39      262.50      5.56 o 
   0   9   2        4.62        8.61      1.91 o 
   1   9   2      152.10      171.51      6.17 o 
   2   9   2      159.73      166.12     11.25 o 
   3   9   2       11.23       10.86      4.31 o 
   4   9   2      105.61      112.52     14.72 o 
 -11  10   2        1.19        1.10      3.95 o 
 -10  10   2        1.92        1.53      2.23 o 
  -9  10   2        0.44       -0.81      2.06 o 
  -8  10   2       18.97       10.55      3.77 o 
  -7  10   2       60.24       59.85      6.53 o 
  -6  10   2      249.14      250.24      6.99 o 
  -5  10   2      112.32      131.12      4.70 o 
  -4  10   2       39.29       46.84      2.89 o 
  -3  10   2       14.77       15.00      2.10 o 
  -2  10   2       13.18       11.81      2.06 o 
  -1  10   2        2.99        1.52      1.88 o 
   0  10   2       72.43       86.10      4.57 o 
   1  10   2       57.00       55.74      3.78 o 
   2  10   2      221.09      225.63      9.01 o 
 -10  11   2        0.36        0.25      2.78 o 
  -9  11   2       13.14        9.44      3.93 o 
  -8  11   2       18.73       14.16      5.36 o 
  -7  11   2        9.57       13.57      2.38 o 
  -6  11   2      280.62      285.71      7.76 o 
  -5  11   2       87.85       90.63      4.60 o 
  -4  11   2       13.34       12.60      2.71 o 
  -3  11   2        1.38        2.56      1.68 o 
  -2  11   2       38.23       41.37      3.02 o 
  -1  11   2      174.57      199.73      7.68 o 
   0  11   2       11.39        7.72      3.22 o 
   1  11   2       47.14       52.69      6.48 o 
  -9  12   2       73.90       71.32      7.30 o 
  -8  12   2      138.99      123.12      6.65 o 
  -7  12   2       46.36       39.03      3.29 o 
  -6  12   2        0.50        1.26      1.96 o 
  -5  12   2      118.11      127.97      6.63 o 
  -4  12   2       56.10       54.97      5.01 o 
  -3  12   2       10.02        7.02      2.40 o 
  -2  12   2        6.66        9.07      3.49 o 
  -1  12   2        0.00       -1.12      2.85 o 
  -8  13   2       79.52       83.29      8.00 o 
  -7  13   2       33.77       32.88      5.32 o 
  -6  13   2        0.01       -0.62      2.52 o 
  -5  13   2       11.66        8.39      3.10 o 
  -4  13   2        0.30        0.76      2.52 o 
  -3  13   2        5.73        6.78      5.05 o 
   4 -14   3       23.55       33.84      5.49 o 
   5 -14   3       13.45        9.01      3.95 o 
   6 -14   3        0.01       -1.54      3.74 o 
   1 -13   3        4.80        3.95      3.95 o 
   2 -13   3        5.05        4.83      3.74 o 
   3 -13   3        0.34        4.83      3.30 o 
   4 -13   3        2.28        0.66      2.64 o 
   5 -13   3       19.65       12.88     13.62 o 
   6 -13   3        1.58       -2.20      4.83 o 
   7 -13   3        0.38       -0.19      2.85 o 
   8 -13   3        4.17        0.61      3.46 o 
  -1 -12   3        0.68       -0.66      3.74 o 
   0 -12   3       69.81       64.01      8.79 o 
   1 -12   3        2.04       -1.10      2.64 o 
   2 -12   3        3.60        0.44      2.64 o 
   3 -12   3       15.24       10.55      3.74 o 
   4 -12   3       55.02       44.17      5.05 o 
   5 -12   3        5.45        2.42      3.52 o 
   6 -12   3       15.58        9.50      7.05 o 
   7 -12   3        8.38        4.50      2.74 o 
   8 -12   3        8.88       11.07      4.95 o 
   9 -12   3        0.01       -2.03      3.25 o 
  -2 -11   3        0.10        0.00      3.30 o 
  -1 -11   3       16.83        7.91      3.95 o 
   0 -11   3       13.56       14.29      2.57 o 
   1 -11   3      137.37      147.10      5.25 o 
   2 -11   3        5.39        6.00      2.42 o 
   3 -11   3       99.02      112.81      5.31 o 
   4 -11   3       29.74       33.59      3.29 o 
   5 -11   3       16.98       23.35      4.72 o 
   6 -11   3        4.86        1.84      3.22 o 
   7 -11   3       16.09       14.40      8.52 o 
   8 -11   3        6.89        5.46      3.45 o 
   9 -11   3       33.28       35.37      5.36 o 
  10 -11   3       28.75       40.31      5.81 o 
  -4 -10   3       16.84       19.99      5.27 o 
  -3 -10   3        7.24       10.11      4.17 o 
  -2 -10   3        8.12        3.08      3.30 o 
  -1 -10   3       37.72       34.24      4.15 o 
   0 -10   3        6.51        2.90      1.99 o 
   1 -10   3      122.39      129.77      4.75 o 
   2 -10   3      507.98      569.65     11.06 o 
   3 -10   3       12.82       16.56      2.60 o 
   4 -10   3        5.09        0.95      1.63 o 
   5 -10   3      687.07      676.79     16.39 o 
   6 -10   3       75.12       88.69      6.50 o 
   7 -10   3       78.93       62.84      8.13 o 
   8 -10   3        2.37       -0.48      2.72 o 
   9 -10   3       65.75       67.60      8.68 o 
  10 -10   3        6.95       -0.17      2.99 o 
  -5  -9   3        1.14        0.66      3.52 o 
  -4  -9   3       12.76       10.99      4.17 o 
  -3  -9   3       17.17       10.33      3.95 o 
  -2  -9   3       21.75       17.14      4.39 o 
  -1  -9   3       41.91       43.75      4.60 o 
   0  -9   3      147.64      154.11      4.83 o 
   1  -9   3      132.44      134.73      4.50 o 
   2  -9   3        8.44        9.35      2.98 o 
   3  -9   3       57.27       52.32      3.88 o 
   4  -9   3        7.56        4.28      2.95 o 
   5  -9   3      146.89      172.01      5.57 o 
   6  -9   3       57.05       59.81      3.53 o 
   7  -9   3       44.75       36.42     10.11 o 
   8  -9   3       17.45       15.84      4.66 o 
   9  -9   3        5.28        0.93      2.45 o 
  -6  -8   3        0.14        1.76      6.37 o 
  -5  -8   3      100.67      107.19     10.55 o 
  -4  -8   3       10.42        8.86      3.85 o 
  -3  -8   3       39.12       50.33      4.92 o 
  -2  -8   3      521.01      590.07     11.20 o 
  -1  -8   3      399.50      406.93      7.30 o 
   0  -8   3        1.16        4.08      1.57 o 
   1  -8   3        0.32       -0.28      1.29 o 
   2  -8   3      248.40      264.26      7.78 o 
   3  -8   3       53.45       50.79      3.83 o 
   4  -8   3       22.00       21.20      3.52 o 
   5  -8   3       20.24       13.63      1.71 o 
   6  -8   3       45.87       52.13      5.93 o 
   7  -8   3      242.87      225.27      8.71 o 
   8  -8   3        9.80        4.31      2.92 o 
   9  -8   3        2.26       -3.31      2.44 o 
  -7  -7   3        7.76       10.33      7.03 o 
  -6  -7   3       56.17       51.20     10.55 o 
  -5  -7   3       42.73       41.36      4.72 o 
  -4  -7   3      264.99      271.39     11.87 o 
  -3  -7   3       45.57       53.43      4.62 o 
  -2  -7   3        1.09       -1.03      2.12 o 
  -1  -7   3       18.11       14.45      1.87 o 
   0  -7   3      156.36      178.59      5.62 o 
   1  -7   3      187.58      184.24      4.27 o 
   2  -7   3      222.50      239.58      5.17 o 
   3  -7   3       23.05       20.30      4.75 o 
   4  -7   3       12.11       21.97      1.92 o 
   5  -7   3       42.56       48.64      4.20 o 
   6  -7   3       21.57       22.67      3.42 o 
   7  -7   3      122.08      128.46      9.12 o 
   8  -7   3      308.43      344.21     10.33 o 
   9  -7   3        0.03       -0.44      3.30 o 
  -7  -6   3        7.16        7.03      6.37 o 
  -6  -6   3      106.64      108.35     12.53 o 
  -5  -6   3       63.42       58.17      4.92 o 
  -4  -6   3        5.14        4.64      2.31 o 
  -3  -6   3        0.02       -0.59      1.43 o 
  -2  -6   3      720.98      690.97      8.16 o 
  -1  -6   3       21.88       14.55      1.60 o 
   0  -6   3      113.51      142.23      3.60 o 
   1  -6   3       43.92       36.09      2.02 o 
   2  -6   3     2495.39     2655.65     43.89 o 
   3  -6   3      164.92      171.26      4.16 o 
   4  -6   3       42.70       61.84      3.80 o 
   5  -6   3      226.69      231.13      7.46 o 
   6  -6   3      235.30      230.28      7.84 o 
   7  -6   3       83.12       83.50      8.46 o 
   8  -6   3      157.21      150.37      5.58 o 
   9  -6   3        1.82        0.22      3.08 o 
  10  -6   3       17.40       20.87      5.05 o 
  -8  -5   3        0.09        1.98      5.05 o 
  -7  -5   3       83.74       96.91     11.87 o 
  -6  -5   3        7.23        7.47      5.05 o 
  -5  -5   3      204.45      174.79     12.86 o 
  -4  -5   3        2.27        1.17      3.41 o 
  -3  -5   3      259.85      298.03      6.63 o 
  -2  -5   3       35.82       48.55      3.03 o 
  -1  -5   3     1119.35     1235.68     10.29 o 
   0  -5   3       33.67       20.00      1.34 o 
   1  -5   3      665.97      655.21      7.92 o 
   2  -5   3      469.20      432.45      5.12 o 
   3  -5   3      179.92      249.95      3.88 o 
   4  -5   3      333.24      397.90      5.53 o 
   5  -5   3       43.53       38.93      2.38 o 
   6  -5   3      356.77      429.36      6.93 o 
   7  -5   3      178.62      204.60      5.27 o 
   8  -5   3       21.59       17.80      3.74 o 
   9  -5   3        8.75        7.47      3.74 o 
  10  -5   3        7.13       15.82      4.61 o 
  -9  -4   3        3.39        5.93      5.49 o 
  -8  -4   3        1.07        1.76      4.61 o 
  -7  -4   3       43.07       47.68      8.57 o 
  -6  -4   3       61.51       51.86      8.35 o 
  -5  -4   3      155.75      157.25      6.29 o 
  -4  -4   3       63.52       42.53      6.48 o 
  -3  -4   3      220.04      240.13      5.62 o 
  -2  -4   3       87.38       78.96      2.87 o 
  -1  -4   3      647.33      644.58      7.85 o 
   0  -4   3      200.82      181.83      3.55 o 
   1  -4   3       94.16       80.87      3.41 o 
   2  -4   3      817.04      804.23      9.44 o 
   3  -4   3      129.58      135.68      3.41 o 
   4  -4   3       75.21       91.99      2.58 o 
   5  -4   3     1431.81     1600.35     15.34 o 
   6  -4   3      397.61      443.38      6.65 o 
   7  -4   3       67.54       68.89      4.76 o 
   8  -4   3       24.01       23.95      4.17 o 
   9  -4   3       91.50       89.22      7.47 o 
  10  -4   3        6.04       10.33      4.83 o 
  -9  -3   3        5.00        4.83      5.05 o 
  -8  -3   3      285.27      311.98     18.25 o 
  -7  -3   3       13.01       14.94      5.49 o 
  -6  -3   3        0.94       -0.33      1.50 o 
  -5  -3   3        1.22        3.22      2.20 o 
  -4  -3   3      954.47      974.95     16.86 o 
  -3  -3   3      125.17      109.51      3.30 o 
  -2  -3   3       62.37       54.48      2.20 o 
  -1  -3   3      796.04      811.59      8.50 o 
   0  -3   3      354.46      325.11      5.84 o 
   1  -3   3     1592.52     1570.52     23.69 o 
   2  -3   3        7.37       16.26      1.98 o 
   3  -3   3      954.45      904.75     16.57 o 
   4  -3   3       14.24        9.67      2.20 o 
   5  -3   3       10.47       18.26      1.64 o 
   6  -3   3      268.77      277.99      4.38 o 
   7  -3   3       22.30       18.46      3.30 o 
   8  -3   3       80.90       69.44      5.93 o 
   9  -3   3       10.12        9.64      2.78 o 
  10  -3   3       25.19       21.97      5.71 o 
 -10  -2   3        1.31        1.76      4.61 o 
  -9  -2   3       24.85       36.91      7.91 o 
  -8  -2   3        3.87        7.91      4.39 o 
  -7  -2   3      274.34      236.59     14.51 o 
  -6  -2   3       18.51        6.78      1.89 o 
  -5  -2   3       14.00        7.42      2.31 o 
  -4  -2   3     1827.22     1870.72     23.31 o 
  -3  -2   3     1861.88     1955.56     32.16 o 
  -2  -2   3        5.34        2.97      1.09 o 
  -1  -2   3      790.39      751.48     12.61 o 
   0  -2   3     2928.72     2753.90     24.61 o 
   1  -2   3      282.06      248.50      5.73 o 
   2  -2   3      839.21      857.74     14.37 o 
   3  -2   3     1858.69     1845.22     27.55 o 
   4  -2   3       79.06       56.93      4.18 o 
   5  -2   3        0.00        3.08      1.76 o 
   6  -2   3      338.35      363.38     11.00 o 
   7  -2   3       87.25       77.45      4.41 o 
   8  -2   3       42.44       43.89      4.03 o 
   9  -2   3       66.96       79.89      8.13 o 
  10  -2   3        9.58       12.96      5.05 o 
 -10  -1   3        1.91       -0.88      3.95 o 
  -9  -1   3       38.58       32.30      7.47 o 
  -8  -1   3       59.99       55.60      8.13 o 
  -7  -1   3        3.48        4.39      1.72 o 
  -6  -1   3       70.44       70.08      3.76 o 
  -5  -1   3      281.21      284.38     13.42 o 
  -4  -1   3      263.41      305.61      6.23 o 
  -3  -1   3     1882.40     1886.37     19.55 o 
  -2  -1   3        9.20        8.90      1.21 o 
  -1  -1   3      239.64      259.03      5.29 o 
   0  -1   3       25.31       23.09      0.93 o 
   1  -1   3     2013.67     1846.78     23.99 o 
   2  -1   3       93.99      100.26      3.96 o 
   3  -1   3       37.73       34.50      3.08 o 
   4  -1   3      186.28      215.00      6.60 o 
   5  -1   3        0.73        0.62      1.21 o 
   6  -1   3      592.78      595.16     11.66 o 
   7  -1   3       92.63       96.36      5.05 o 
   8  -1   3      798.32      819.22     32.03 o 
   9  -1   3        8.30        7.55      2.87 o 
  10  -1   3        0.65        1.98      3.74 o 
 -11   0   3        4.86        7.69      5.71 o 
 -10   0   3        1.28        2.64      4.61 o 
  -9   0   3       13.88       13.84      5.27 o 
  -8   0   3        8.58        6.94      1.62 o 
  -7   0   3      145.28      149.53      4.85 o 
  -6   0   3        6.73        6.45      1.87 o 
  -5   0   3       35.10       33.37      2.46 o 
  -4   0   3      386.37      374.21      5.63 o 
  -3   0   3      150.73      122.66      2.83 o 
  -2   0   3     9752.03     9732.13     69.34 o 
  -1   0   3       98.22      127.31      1.94 o 
   0   0   3     7335.75     7459.03     74.92 o 
   1   0   3      362.03      393.05      7.27 o 
   2   0   3     2167.71     2103.88     29.21 o 
   3   0   3      523.04      537.58     12.12 o 
   4   0   3      224.54      223.99      5.75 o 
   5   0   3       28.30       36.50      3.41 o 
   6   0   3       34.69       38.10      3.34 o 
   7   0   3       35.90       37.77      3.79 o 
   8   0   3        0.03       -0.51      2.31 o 
   9   0   3       11.08        6.15      3.95 o 
 -11   1   3        7.03       17.36      6.37 o 
 -10   1   3       72.40       62.19      9.01 o 
  -9   1   3        8.28        3.08      3.52 o 
  -8   1   3        3.97        5.87      1.43 o 
  -7   1   3        0.21       -0.30      0.98 o 
  -6   1   3      345.35      360.41      6.37 o 
  -5   1   3        1.50        0.33      0.91 o 
  -4   1   3     1012.41     1059.21     12.70 o 
  -3   1   3        0.01        0.22      0.88 o 
  -2   1   3     6562.49     6222.43     74.75 o 
  -1   1   3      129.89       91.21      1.87 o 
   0   1   3    20827.45    22372.49    192.93 o 
   1   1   3     7955.01     8214.90     71.29 o 
   2   1   3      281.18      228.88      7.04 o 
   3   1   3      325.17      335.97      7.20 o 
   4   1   3      140.30      144.23     10.66 o 
   5   1   3      258.40      255.19      7.51 o 
   6   1   3       52.81       51.92      4.10 o 
   7   1   3       34.58       36.92      4.12 o 
   8   1   3       67.83       75.54     11.10 o 
   9   1   3       29.60       45.70      7.47 o 
 -11   2   3       35.61       30.10      7.25 o 
 -10   2   3        2.92        3.08      3.95 o 
  -9   2   3       15.33       17.04      3.48 o 
  -8   2   3       94.37       94.41      5.10 o 
  -7   2   3      131.19      124.82      6.43 o 
  -6   2   3       52.09       59.58      2.71 o 
  -5   2   3      321.80      285.47      5.30 o 
  -4   2   3      103.83       90.04      3.19 o 
  -3   2   3      273.69      269.64      4.98 o 
  -2   2   3     1523.37     1548.01     15.64 o 
  -1   2   3     3168.01     3162.49     39.77 o 
   0   2   3     1977.15     1990.35     19.07 o 
   1   2   3     1227.32     1166.53     12.63 o 
   2   2   3        2.18        2.08      2.22 o 
   3   2   3      186.21      179.23      5.70 o 
   4   2   3      267.16      281.97      9.57 o 
   5   2   3       95.66       92.64      6.37 o 
   6   2   3        1.18        1.83      2.42 o 
   7   2   3        6.80        4.98      2.63 o 
   8   2   3        0.04       -0.25      3.08 o 
 -11   3   3        1.34        4.83      3.26 o 
 -10   3   3      137.13      131.22      7.51 o 
  -9   3   3      415.16      380.52     11.49 o 
  -8   3   3      217.81      190.07      5.26 o 
  -7   3   3      131.99      131.49      3.86 o 
  -6   3   3      188.73      181.63      4.93 o 
  -5   3   3      484.61      561.33      7.98 o 
  -4   3   3      825.74      796.75     10.67 o 
  -3   3   3     1073.31     1072.14     12.74 o 
  -2   3   3      592.80      694.22     10.33 o 
  -1   3   3        6.00       11.84      1.31 o 
   0   3   3     1649.54     1700.23     25.73 o 
   1   3   3     1434.13     1224.78     14.20 o 
   2   3   3       34.39       44.72      1.84 o 
   3   3   3      418.19      433.73      4.90 o 
   4   3   3       55.11       52.61      4.06 o 
   5   3   3        2.80        2.25      2.09 o 
   6   3   3       79.48       77.91      5.69 o 
   7   3   3       11.96        8.69      3.34 o 
   8   3   3       64.59       75.90      9.45 o 
 -12   4   3        0.36        1.76      4.61 o 
 -11   4   3        5.26        4.51      3.16 o 
 -10   4   3       89.72       89.32      6.60 o 
  -9   4   3        1.95        0.84      2.16 o 
  -8   4   3       61.01       55.17      2.77 o 
  -7   4   3        0.00       -0.78      0.88 o 
  -6   4   3      438.06      464.39      5.93 o 
  -5   4   3       56.85       65.10      2.54 o 
  -4   4   3      182.47      159.36      4.63 o 
  -3   4   3      810.64      724.81      6.94 o 
  -2   4   3      482.37      405.38      4.83 o 
  -1   4   3      366.85      274.84      3.93 o 
   0   4   3      321.33      290.04      4.67 o 
   1   4   3      168.28      162.32      4.04 o 
   2   4   3        0.29        0.76      0.89 o 
   3   4   3       31.00       32.23      1.81 o 
   4   4   3      178.83      176.61      4.79 o 
   5   4   3       12.36       17.51      3.38 o 
   6   4   3       89.70       95.77      6.65 o 
   7   4   3       13.33       22.47      7.14 o 
   8   4   3       15.22       17.36      6.81 o 
 -12   5   3        4.52        7.91      5.27 o 
 -11   5   3       66.90       68.23      6.28 o 
 -10   5   3        5.86        4.30      3.41 o 
  -9   5   3       78.41       76.24      2.55 o 
  -8   5   3       50.69       62.68      4.96 o 
  -7   5   3       30.04       33.11      1.97 o 
  -6   5   3       86.69       81.17      2.85 o 
  -5   5   3       36.68       30.87      1.93 o 
  -4   5   3      423.18      452.72      5.68 o 
  -3   5   3      398.16      372.87      5.05 o 
  -2   5   3       89.32       85.34      2.52 o 
  -1   5   3       61.59       74.42      2.37 o 
   0   5   3       24.14       28.98      1.57 o 
   1   5   3        1.97       -0.52      0.79 o 
   2   5   3        1.56       -0.62      0.98 o 
   3   5   3       36.73       44.48      2.36 o 
   4   5   3        9.07        9.13      2.80 o 
   5   5   3        3.67        1.66      4.06 o 
   6   5   3        0.17        2.99      2.87 o 
   7   5   3        0.00       -4.17      3.30 o 
 -12   6   3        0.13       -1.54      3.95 o 
 -11   6   3        5.17       12.41      3.79 o 
 -10   6   3       24.92       21.24      3.90 o 
  -9   6   3      400.29      431.26     21.11 o 
  -8   6   3       21.59       18.43      1.85 o 
  -7   6   3       15.71       29.97      2.73 o 
  -6   6   3      277.82      302.15     10.58 o 
  -5   6   3      481.07      499.16      6.46 o 
  -4   6   3      233.97      220.85      4.14 o 
  -3   6   3        1.90       -0.61      0.92 o 
  -2   6   3       89.38       96.70      3.54 o 
  -1   6   3      102.17      130.44      3.11 o 
   0   6   3      248.23      246.35      4.27 o 
   1   6   3       30.62       31.12      2.12 o 
   2   6   3       63.51       57.09      2.71 o 
   3   6   3      185.66      188.98      8.18 o 
   4   6   3        3.40        4.10      2.68 o 
   5   6   3        5.24        1.71      2.78 o 
   6   6   3       87.44       93.80      7.70 o 
 -12   7   3       18.79       23.29      7.47 o 
 -11   7   3        1.35        1.65      2.80 o 
 -10   7   3        5.32        5.25      3.41 o 
  -9   7   3        8.73        6.87      3.00 o 
  -8   7   3        9.55       13.03      2.30 o 
  -7   7   3      182.64      194.23      5.40 o 
  -6   7   3        0.74        0.75      1.20 o 
  -5   7   3        3.81        8.41      1.39 o 
  -4   7   3       50.18       58.11      2.58 o 
  -3   7   3       53.93       54.05      2.41 o 
  -2   7   3      158.65      156.04      3.82 o 
  -1   7   3        4.19        3.70      1.18 o 
   0   7   3       38.22       29.80      2.20 o 
   1   7   3       13.52       10.20      1.67 o 
   2   7   3       11.70        7.89      2.23 o 
   3   7   3       69.60       70.29      9.34 o 
   4   7   3       94.96       83.14      6.63 o 
   5   7   3        5.05        8.35      3.75 o 
 -11   8   3       17.95       19.43      4.72 o 
 -10   8   3       27.12       24.32      4.49 o 
  -9   8   3        2.10        1.79      1.95 o 
  -8   8   3        1.49        0.20      1.64 o 
  -7   8   3       63.88       60.24      3.77 o 
  -6   8   3        9.15        6.47      1.64 o 
  -5   8   3       57.99       67.44      2.88 o 
  -4   8   3        8.60        6.40      1.60 o 
  -3   8   3        2.55       -0.98      1.12 o 
  -2   8   3       23.83       26.01      1.97 o 
  -1   8   3      101.38       95.67      3.25 o 
   0   8   3       21.33       14.02      2.07 o 
   1   8   3        0.48       -0.38      1.43 o 
   2   8   3        0.16       -2.61      2.32 o 
   3   8   3        2.62       -3.59      2.39 o 
   4   8   3        1.59        2.22      3.59 o 
 -11   9   3        5.69        9.89      3.80 o 
 -10   9   3        2.75        4.98      3.25 o 
  -9   9   3      105.31       98.31      5.43 o 
  -8   9   3       61.41       62.39      8.94 o 
  -7   9   3      276.08      271.45      6.25 o 
  -6   9   3       81.12       74.76      3.63 o 
  -5   9   3      279.62      301.50      6.63 o 
  -4   9   3        6.40        6.13      1.59 o 
  -3   9   3      117.62      125.50      3.97 o 
  -2   9   3        6.21        5.22      1.72 o 
  -1   9   3       17.80       11.66      2.16 o 
   0   9   3        3.58        3.39      2.71 o 
   1   9   3       17.35       18.63      2.45 o 
   2   9   3       93.99      107.68      7.75 o 
   3   9   3       94.23      112.02      8.34 o 
 -11  10   3        5.21        4.39      5.49 o 
 -10  10   3       10.24        9.85      2.83 o 
  -9  10   3       40.79       32.70      3.84 o 
  -8  10   3        3.74        3.60      2.27 o 
  -7  10   3        1.89        2.27      1.74 o 
  -6  10   3       67.90       64.36      3.99 o 
  -5  10   3       34.49       31.87      4.92 o 
  -4  10   3       25.49       28.72      2.52 o 
  -3  10   3        0.69        2.40      1.53 o 
  -2  10   3       18.88       22.66      3.67 o 
  -1  10   3       31.08       27.79      4.63 o 
   0  10   3       12.83       12.00      2.47 o 
   1  10   3        9.39       14.27      2.67 o 
   2  10   3       73.51       54.86      6.50 o 
 -10  11   3        2.81        3.93      3.26 o 
  -9  11   3        9.25        9.31      3.23 o 
  -8  11   3       78.06       72.14      5.10 o 
  -7  11   3        0.04       -0.18      1.69 o 
  -6  11   3       18.94       19.68      2.65 o 
  -5  11   3        1.05        1.80      2.25 o 
  -4  11   3       28.66       32.98      3.28 o 
  -3  11   3       15.06       12.52      2.59 o 
  -2  11   3        0.05        2.16      2.40 o 
  -1  11   3       20.06       18.41      4.06 o 
   0  11   3        5.05        6.06      3.95 o 
   1  11   3        2.68        5.49      3.74 o 
  -9  12   3       45.24       44.39     11.86 o 
  -8  12   3      106.43      112.48      6.19 o 
  -7  12   3       54.84       54.13      3.83 o 
  -6  12   3      130.25      135.85      7.19 o 
  -5  12   3       55.86       57.14      5.01 o 
  -4  12   3        0.20       -1.06      2.40 o 
  -3  12   3       11.17       12.71      3.88 o 
  -2  12   3        4.77        2.25      3.10 o 
  -1  12   3       10.37       12.30      4.83 o 
  -7  13   3        2.34        0.85      2.27 o 
  -6  13   3        0.47       -0.22      3.08 o 
  -5  13   3        0.53        2.64      3.74 o 
  -4  13   3        4.63        3.08      4.39 o 
   4 -14   4       12.50        6.59      3.74 o 
   5 -14   4        1.86       -1.76      3.52 o 
   6 -14   4        1.65        2.42      4.61 o 
   1 -13   4        4.43        3.30      3.95 o 
   2 -13   4        0.01       -2.42      2.86 o 
   3 -13   4        8.29       12.52      4.17 o 
   4 -13   4        0.68        0.26      2.19 o 
   5 -13   4        0.29        0.22      4.39 o 
   6 -13   4        3.41       -3.08      3.95 o 
   7 -13   4        0.16       -0.91      2.75 o 
   8 -13   4        0.12       -1.03      2.78 o 
  -1 -12   4        1.53        1.98      4.39 o 
   0 -12   4        0.53       -0.82      2.28 o 
   1 -12   4        3.03        0.20      4.61 o 
   2 -12   4        2.24        1.53      3.19 o 
   3 -12   4       10.45       12.06      3.42 o 
   4 -12   4        0.60        0.16      2.27 o 
   5 -12   4       16.76        1.32      4.17 o 
   6 -12   4        4.44       -2.70      1.91 o 
   7 -12   4        2.47        4.15      2.71 o 
   8 -12   4        6.15        3.02      2.69 o 
   9 -12   4        3.85        2.43      3.48 o 
  -3 -11   4        5.67       10.11      4.83 o 
  -2 -11   4       27.53       23.29      5.71 o 
  -1 -11   4        0.14        0.73      2.47 o 
   0 -11   4       66.78       66.28      4.02 o 
   1 -11   4       52.26       49.22      4.00 o 
   2 -11   4       63.60       64.59      4.40 o 
   3 -11   4        1.12       -0.63      2.22 o 
   4 -11   4       34.40       32.34      3.20 o 
   5 -11   4        2.57        1.17      2.22 o 
   6 -11   4        1.38        0.01      2.49 o 
   7 -11   4        0.52        3.60      2.55 o 
   8 -11   4        3.85        1.79      2.85 o 
   9 -11   4        1.25       -0.27      2.93 o 
  10 -11   4       47.44       48.17      5.83 o 
  -4 -10   4        1.50        1.10      3.95 o 
  -3 -10   4        6.83        3.74      3.95 o 
  -2 -10   4        1.25       -1.10      3.08 o 
  -1 -10   4        2.00       -1.46      1.92 o 
   0 -10   4       44.49       46.56      3.35 o 
   1 -10   4        0.66        4.74      1.95 o 
   2 -10   4       11.03        9.17      2.82 o 
   3 -10   4       27.68       23.57      5.58 o 
   4 -10   4      230.37      215.77      9.40 o 
   5 -10   4       29.98       19.07      4.98 o 
   6 -10   4      498.22      526.75     21.01 o 
   7 -10   4        0.17        0.20      2.18 o 
   8 -10   4        0.18       -1.98      2.49 o 
   9 -10   4        8.68        7.70      3.36 o 
  10 -10   4        4.64        6.70      4.19 o 
  -5  -9   4        2.84        3.74      3.74 o 
  -4  -9   4        7.90        2.64      3.52 o 
  -3  -9   4       10.68       11.65      4.17 o 
  -2  -9   4       33.28       38.35      3.96 o 
  -1  -9   4      102.84      108.66      4.40 o 
   0  -9   4       63.48       56.86      3.33 o 
   1  -9   4       58.58       61.32      3.22 o 
   2  -9   4       44.21       50.66      3.36 o 
   3  -9   4        5.75        4.86      1.71 o 
   4  -9   4      187.78      197.90      7.47 o 
   5  -9   4      248.93      258.60     10.93 o 
   6  -9   4       62.48       54.16      5.20 o 
   7  -9   4       41.09       35.94      4.66 o 
   8  -9   4       12.93       10.55      5.28 o 
   9  -9   4       62.69       65.81      6.22 o 
  -6  -8   4        0.32       -7.03      5.05 o 
  -5  -8   4        9.60       10.82      6.04 o 
  -4  -8   4      122.94      130.07      7.26 o 
  -3  -8   4      245.85      265.14     11.87 o 
  -2  -8   4       97.01       96.40      5.28 o 
  -1  -8   4      122.92      112.91      4.27 o 
   0  -8   4     1121.11     1125.04     12.67 o 
   1  -8   4        3.34        3.18      1.34 o 
   2  -8   4        0.38        0.94      1.17 o 
   3  -8   4        0.65       -0.42      1.15 o 
   4  -8   4       37.32       43.46      2.63 o 
   5  -8   4       17.18       17.68      1.68 o 
   6  -8   4       92.73       95.04      5.98 o 
   7  -8   4       59.06       61.76      5.36 o 
   8  -8   4      133.14      136.67      7.23 o 
   9  -8   4        1.38        2.32      2.67 o 
  -7  -7   4        6.71        4.83      6.37 o 
  -6  -7   4       47.58       41.31      9.89 o 
  -5  -7   4       46.45       39.61      4.52 o 
  -4  -7   4       16.03       18.99      3.49 o 
  -3  -7   4       40.21       34.80      5.05 o 
  -2  -7   4       69.92       72.98      4.97 o 
  -1  -7   4       27.80       31.94      2.26 o 
   0  -7   4      528.70      507.43      8.39 o 
   1  -7   4      119.89      159.88      4.00 o 
   2  -7   4      280.23      273.76      5.03 o 
   3  -7   4       56.12       41.84      2.71 o 
   4  -7   4        5.02        0.27      0.87 o 
   5  -7   4      115.35      123.77      6.22 o 
   6  -7   4       24.72       22.35      3.47 o 
   7  -7   4       25.46       29.84      4.12 o 
   8  -7   4      168.77      187.89      8.00 o 
   9  -7   4       20.12       14.06      4.61 o 
  -7  -6   4       17.18       17.58      7.47 o 
  -6  -6   4        0.00        0.22      5.05 o 
  -5  -6   4       31.91       29.66      3.84 o 
  -4  -6   4      278.14      271.38      9.18 o 
  -3  -6   4        1.61        3.30      1.69 o 
  -2  -6   4      118.97      147.04      3.71 o 
  -1  -6   4        6.94       10.04      2.12 o 
   0  -6   4       24.42       29.23      1.94 o 
   1  -6   4     1073.11     1127.06      9.85 o 
   2  -6   4       62.05       54.72      2.06 o 
   3  -6   4      281.47      327.17      4.93 o 
   4  -6   4      206.87      184.75      4.59 o 
   5  -6   4       13.36        4.42      1.34 o 
   6  -6   4        2.51        1.14      1.29 o 
   7  -6   4        0.90        3.68      1.48 o 
   8  -6   4      134.55      137.24      6.60 o 
   9  -6   4       10.07        5.49      3.52 o 
  -8  -5   4        0.19       -3.52      4.61 o 
  -7  -5   4       26.57       29.66      8.13 o 
  -6  -5   4       72.54       67.68      9.89 o 
  -5  -5   4       33.18       27.36      3.45 o 
  -4  -5   4        1.00       -0.44      1.70 o 
  -3  -5   4      340.89      415.23      9.66 o 
  -2  -5   4      673.03      678.35     11.21 o 
  -1  -5   4      811.56      829.12      7.87 o 
   0  -5   4     1347.45     1480.88     13.14 o 
   1  -5   4     1352.95     1404.18     10.24 o 
   2  -5   4      547.93      628.69      5.89 o 
   3  -5   4       77.07       97.76      2.72 o 
   4  -5   4        2.12        0.97      0.91 o 
   5  -5   4       20.88       19.33      1.94 o 
   6  -5   4      267.92      303.88      5.96 o 
   7  -5   4       65.94       66.58      4.53 o 
   9  -5   4       50.63       51.20      5.93 o 
  -9  -4   4        0.03        2.20      4.83 o 
  -8  -4   4       35.81       52.08      9.67 o 
  -7  -4   4       20.17       19.78      6.37 o 
  -6  -4   4      110.16      103.30     10.33 o 
  -5  -4   4        2.47        1.20      4.61 o 
  -4  -4   4       67.43       79.03     10.00 o 
  -3  -4   4       38.24       43.81      5.27 o 
  -2  -4   4     1219.26     1248.09     12.96 o 
  -1  -4   4        2.66        0.66      0.82 o 
   0  -4   4       17.81        9.57      1.40 o 
   1  -4   4      165.01      179.05      7.04 o 
   2  -4   4       29.84       16.83      1.09 o 
   3  -4   4       43.02       40.69      1.95 o 
   4  -4   4       70.50       91.48      2.63 o 
   5  -4   4      538.08      537.80      9.31 o 
   6  -4   4      117.07      118.79      3.68 o 
   7  -4   4        0.00       -0.58      1.15 o 
   8  -4   4        6.02       13.18      3.30 o 
   9  -4   4       12.39        8.79      3.30 o 
  10  -4   4       66.61       78.45      8.57 o 
  -9  -3   4        0.66        0.00      4.39 o 
  -8  -3   4       17.10       29.66      7.47 o 
  -7  -3   4       33.74       22.85      6.37 o 
  -6  -3   4      169.45      149.82      6.02 o 
  -5  -3   4        0.28       -0.45      1.50 o 
  -3  -3   4      598.06      598.61      8.01 o 
  -2  -3   4      344.03      315.63      5.12 o 
  -1  -3   4      212.03      223.11      3.93 o 
   0  -3   4      103.44       92.57      2.72 o 
   1  -3   4       60.98       63.29      2.09 o 
   2  -3   4       17.44       31.42      2.64 o 
   3  -3   4      747.60      741.87     14.56 o 
   4  -3   4     1767.06     1907.93     16.07 o 
   5  -3   4      233.68      259.84      7.17 o 
   6  -3   4      190.17      174.69      3.32 o 
   7  -3   4       16.26       21.31      3.30 o 
   8  -3   4       16.48       21.97      3.74 o 
   9  -3   4       88.29       85.32      5.38 o 
  10  -3   4        6.73        4.17      4.17 o 
 -10  -2   4        1.71        3.52      4.39 o 
  -9  -2   4      115.44      111.20     11.87 o 
  -8  -2   4       61.27       59.99      9.01 o 
  -7  -2   4      427.49      433.78     20.02 o 
  -6  -2   4       55.88       48.26      3.59 o 
  -5  -2   4      304.34      308.51      6.37 o 
  -4  -2   4      102.63      115.55      3.78 o 
  -3  -2   4     2280.73     2620.11     30.29 o 
  -2  -2   4       39.54       23.13      1.88 o 
  -1  -2   4     1031.08     1047.40     11.50 o 
   0  -2   4       99.85       95.26      2.33 o 
   1  -2   4      116.01      102.92      3.52 o 
   2  -2   4       52.08       55.61      3.08 o 
   3  -2   4      542.24      466.28     10.58 o 
   4  -2   4     1895.53     1892.68     30.13 o 
   5  -2   4      829.64      891.95     11.39 o 
   6  -2   4       20.78       17.77      1.71 o 
   7  -2   4       38.80       38.07      3.27 o 
   8  -2   4      145.96      133.12      6.04 o 
   9  -2   4        0.04        1.21      2.18 o 
  10  -2   4        0.19        4.83      4.61 o 
 -10  -1   4        0.56        0.00      4.39 o 
  -9  -1   4       37.86       26.37      7.03 o 
  -8  -1   4      101.18       94.50      9.45 o 
  -7  -1   4       18.46       18.55      4.17 o 
  -6  -1   4       79.55       87.53      4.29 o 
  -5  -1   4      601.21      640.71     22.46 o 
  -4  -1   4      482.72      436.92      7.83 o 
  -3  -1   4      281.05      266.17      5.37 o 
  -1  -1   4     2545.38     2353.35     21.42 o 
   0  -1   4     5208.81     5222.67     41.77 o 
   1  -1   4       22.70       14.94      1.54 o 
   2  -1   4       96.70       85.96      3.74 o 
   3  -1   4       41.89       29.45      2.86 o 
   4  -1   4      915.20      933.65     10.64 o 
   5  -1   4      173.74      153.82      3.48 o 
   6  -1   4        3.80        3.90      2.97 o 
   7  -1   4       19.96       26.31      3.18 o 
   8  -1   4       68.72       77.92      5.19 o 
   9  -1   4      150.15      148.58     10.55 o 
 -11   0   4        8.18       11.64      6.37 o 
 -10   0   4       34.86       40.21      8.57 o 
  -9   0   4       18.67       14.50      5.49 o 
  -8   0   4      101.63       84.61      9.23 o 
  -7   0   4       25.00       34.35      2.91 o 
  -6   0   4      391.59      358.02     12.43 o 
  -5   0   4      516.12      499.51      7.79 o 
  -4   0   4      539.25      540.27      7.07 o 
  -3   0   4      798.54      799.43      8.29 o 
  -2   0   4      875.12      677.70      5.83 o 
  -1   0   4     2720.31     2578.83     19.44 o 
   0   0   4     1883.78     1781.08     13.49 o 
   1   0   4     4040.72     4119.55     50.45 o 
   2   0   4       29.61       42.63      3.08 o 
   3   0   4       10.41        6.56      1.24 o 
   4   0   4      219.70      231.54     10.23 o 
   5   0   4       98.27       74.47      2.74 o 
   6   0   4      135.95      132.46      5.59 o 
   7   0   4      173.33      170.48      6.92 o 
   8   0   4       84.39       81.42      5.67 o 
   9   0   4        0.25       -0.22      3.95 o 
 -11   1   4        7.64        8.57      5.49 o 
 -10   1   4       77.84       83.07     10.11 o 
  -9   1   4       89.63       87.68      9.89 o 
  -8   1   4       35.76       32.30      3.63 o 
  -7   1   4       14.35       11.24      2.08 o 
  -6   1   4     1601.31     1679.73     17.62 o 
  -5   1   4      284.01      298.84      7.91 o 
  -4   1   4     1347.80     1385.19     15.87 o 
  -3   1   4        0.68        0.92      0.84 o 
  -2   1   4      109.70      118.06      3.06 o 
  -1   1   4    18722.63    20232.96    144.15 o 
   0   1   4    23877.91    25605.30    220.02 o 
   1   1   4     1872.47     1892.72     14.30 o 
   2   1   4     1857.27     1683.73     25.73 o 
   3   1   4      516.25      550.99      9.84 o 
   4   1   4       70.38       49.83      2.30 o 
   5   1   4      353.18      367.42      9.32 o 
   6   1   4      112.09      105.14      5.50 o 
   7   1   4       31.46       35.43      4.00 o 
   8   1   4        0.56        3.88      2.56 o 
   9   1   4        1.35        1.54      4.83 o 
 -11   2   4        0.82        0.00      3.74 o 
 -10   2   4       94.48      101.09     10.33 o 
  -9   2   4       25.33       29.85      4.10 o 
  -8   2   4      138.26      133.79      4.25 o 
  -7   2   4       28.01       25.91      2.21 o 
  -6   2   4       36.33       52.80      3.43 o 
  -5   2   4      438.55      449.65      7.15 o 
  -4   2   4        6.12        7.70      1.40 o 
  -3   2   4       96.35       83.86      2.51 o 
  -2   2   4       49.86       79.11      2.44 o 
  -1   2   4      464.48      369.76      5.58 o 
   0   2   4      275.23      304.06      4.98 o 
   1   2   4     1449.48     1433.90     11.93 o 
   2   2   4     1213.52     1172.66      8.12 o 
   3   2   4        4.90        1.14      1.04 o 
   4   2   4      104.59       97.47      4.76 o 
   5   2   4       59.25       52.62      8.46 o 
   6   2   4      193.48      177.12      7.42 o 
   7   2   4       33.79       34.54      4.32 o 
   8   2   4        8.31        2.64      3.95 o 
 -11   3   4       37.70       27.30      4.88 o 
 -10   3   4       83.96       89.64      6.92 o 
  -9   3   4        7.35       10.30      3.06 o 
  -8   3   4      420.93      424.66     10.14 o 
  -7   3   4        9.38        9.96      1.61 o 
  -6   3   4      163.19      142.64      4.18 o 
  -5   3   4      269.39      271.44      5.44 o 
  -4   3   4      322.05      317.09      5.24 o 
  -3   3   4      391.03      388.81      6.03 o 
  -2   3   4      291.65      294.98      4.60 o 
  -1   3   4       25.94       24.55      1.45 o 
   0   3   4      292.90      270.44      4.20 o 
   1   3   4     1369.59     1269.75     10.52 o 
   2   3   4      509.13      501.72      4.93 o 
   3   3   4       23.79       23.70      1.52 o 
   4   3   4       64.62       62.21      4.38 o 
   5   3   4        0.21        0.46      1.89 o 
   6   3   4        8.96        6.58      2.90 o 
   7   3   4        0.16       -0.97      2.43 o 
   8   3   4       77.15       81.27      6.91 o 
 -12   4   4       62.68       65.26     10.33 o 
 -11   4   4        6.12        4.25      3.03 o 
 -10   4   4        0.38       -1.53      2.25 o 
  -9   4   4       96.29      120.39      6.81 o 
  -8   4   4      766.02      748.86     17.29 o 
  -7   4   4      139.08      142.13      3.43 o 
  -6   4   4       24.23       26.58      1.69 o 
  -5   4   4      144.14      143.53      2.97 o 
  -4   4   4      432.97      434.67      5.33 o 
  -3   4   4      658.27      641.52      6.61 o 
  -2   4   4      709.52      710.80      6.97 o 
  -1   4   4      426.07      445.89      6.04 o 
   0   4   4      378.54      409.95      5.46 o 
   1   4   4      612.15      632.81      7.13 o 
   2   4   4      365.29      393.40      5.52 o 
   3   4   4       95.03       88.53      2.97 o 
   4   4   4        5.99        5.41      2.32 o 
   5   4   4        0.12       -1.22      2.06 o 
   6   4   4       16.41       21.11      3.91 o 
   7   4   4       98.86      101.82      7.21 o 
 -12   5   4       15.27       19.77      6.81 o 
 -11   5   4       42.33       48.16      5.65 o 
 -10   5   4       27.42       22.49      4.16 o 
  -9   5   4       27.14       21.90      3.69 o 
  -8   5   4      126.33      138.86      4.58 o 
  -7   5   4      159.47      152.65      3.71 o 
  -6   5   4       22.02       26.46      1.96 o 
  -5   5   4      166.52      207.13      3.91 o 
  -4   5   4      279.67      255.80      4.27 o 
  -3   5   4      550.72      522.40      6.82 o 
  -2   5   4      104.43      119.83      3.34 o 
  -1   5   4       82.95       78.21      2.50 o 
   0   5   4       89.15      113.96      2.78 o 
   1   5   4      129.04      124.85      3.33 o 
   2   5   4        2.71        1.38      1.11 o 
   3   5   4       90.20       87.83      2.99 o 
   4   5   4      130.70      124.04     11.98 o 
   5   5   4        0.92        3.04      2.48 o 
   6   5   4        1.49        2.09      2.87 o 
   7   5   4        3.15       -2.42      4.17 o 
 -12   6   4        0.02        0.00      4.61 o 
 -11   6   4        0.07       -1.54      2.53 o 
 -10   6   4        0.29        2.10      2.53 o 
  -9   6   4       38.52       40.70      4.94 o 
  -8   6   4        0.60       -1.50      1.47 o 
  -7   6   4       86.24       72.41      5.58 o 
  -6   6   4       50.60       41.40      2.42 o 
  -5   6   4       68.52       72.87      2.63 o 
  -4   6   4      665.96      682.61      7.76 o 
  -3   6   4      386.46      362.01      5.48 o 
  -2   6   4       64.12       74.76      2.65 o 
  -1   6   4        3.79        7.95      1.25 o 
   0   6   4       38.26       32.15      2.07 o 
   1   6   4       26.89       21.53      1.95 o 
   2   6   4       25.59       27.09      2.56 o 
   3   6   4       15.30       12.40      3.22 o 
   4   6   4        3.31        2.87      2.68 o 
   5   6   4        7.78        7.20      3.59 o 
   6   6   4       53.97       65.45      6.69 o 
 -12   7   4       15.11       10.11      5.93 o 
 -11   7   4        1.24        2.00      3.03 o 
 -10   7   4        0.40       -0.75      2.56 o 
  -9   7   4       62.09       63.53      5.65 o 
  -8   7   4       22.00       17.94      2.48 o 
  -7   7   4        4.14        3.62      1.36 o 
  -6   7   4      106.77      111.55      4.69 o 
  -5   7   4        1.81        2.41      1.15 o 
  -4   7   4        7.76        3.77      1.23 o 
  -3   7   4       26.28       26.98      1.91 o 
  -2   7   4       10.38       10.59      1.48 o 
  -1   7   4        0.68        0.77      1.02 o 
   0   7   4      377.95      389.75      6.64 o 
   1   7   4        3.72        3.86      1.99 o 
   2   7   4       33.47       26.81      4.60 o 
   3   7   4       26.09       21.08      3.98 o 
   4   7   4       10.60       10.89      3.75 o 
   5   7   4        5.65        5.06      3.72 o 
 -11   8   4        1.50        1.43      3.18 o 
 -10   8   4        9.11       13.28      3.69 o 
  -9   8   4        8.16        4.46      2.15 o 
  -8   8   4       43.23       41.13      3.95 o 
  -7   8   4       44.70       52.52      3.03 o 
  -6   8   4       96.92      104.67      3.99 o 
  -5   8   4       59.88       59.65      2.82 o 
  -4   8   4       76.49       79.25      3.46 o 
  -3   8   4      141.24      128.52      5.11 o 
  -2   8   4      422.59      457.42      6.70 o 
  -1   8   4       26.38       29.11      2.41 o 
   0   8   4        6.46        6.88      1.67 o 
   1   8   4       26.55       27.85      2.53 o 
   2   8   4       20.73       22.24      4.22 o 
   3   8   4       30.76       31.17      4.92 o 
   4   8   4        0.09        1.65      3.42 o 
 -11   9   4       14.97       11.27      4.16 o 
 -10   9   4       24.51       22.87      4.43 o 
  -9   9   4        2.34        2.99      2.35 o 
  -8   9   4       18.73       19.52      2.77 o 
  -7   9   4       12.96       10.50      1.90 o 
  -6   9   4       24.65       26.66      2.47 o 
  -5   9   4       29.58       27.03      3.24 o 
  -4   9   4        6.07        4.20      1.50 o 
  -3   9   4       33.13       33.86      2.51 o 
  -2   9   4       33.38       40.39      2.67 o 
  -1   9   4       23.69       20.40      2.35 o 
   0   9   4        1.60       -2.30      3.02 o 
   1   9   4        3.47        3.22      1.86 o 
   2   9   4       52.93       51.65      7.58 o 
   3   9   4        9.85        9.72      4.12 o 
 -11  10   4        2.52       -1.98      5.05 o 
 -10  10   4        0.91       -3.18      2.28 o 
  -9  10   4       52.27       50.76      4.66 o 
  -8  10   4        1.22        1.00      1.55 o 
  -7  10   4       23.91       24.19      3.08 o 
  -6  10   4        0.79        0.57      1.68 o 
  -5  10   4        7.68        8.63      1.99 o 
  -4  10   4        0.14       -1.15      1.52 o 
  -3  10   4        2.71        1.10      1.56 o 
  -2  10   4        2.16        1.94      1.89 o 
  -1  10   4       58.60       60.66      3.82 o 
   0  10   4       22.74       25.78      2.99 o 
   1  10   4        6.50        9.91      2.51 o 
   2  10   4        1.98        3.52      6.59 o 
 -10  11   4        1.64        0.36      2.88 o 
  -9  11   4       11.67       10.12      2.77 o 
  -8  11   4        7.50        4.56      1.89 o 
  -7  11   4        0.94       -0.46      1.72 o 
  -6  11   4       19.28       16.35      3.23 o 
  -5  11   4      142.28      146.47     12.86 o 
  -4  11   4        0.60        0.04      1.89 o 
  -3  11   4        6.70        5.27      2.28 o 
  -2  11   4        0.00       -1.33      2.22 o 
  -1  11   4       22.17       20.45      3.87 o 
   0  11   4        2.18        3.40      2.96 o 
  -9  12   4        0.57       -1.08      2.95 o 
  -8  12   4        0.94       -1.67      1.87 o 
  -7  12   4       29.90       25.37      3.03 o 
  -6  12   4       64.81       77.57      5.07 o 
  -5  12   4       32.59       27.21      4.39 o 
  -4  12   4       46.93       49.95      4.16 o 
  -3  12   4        0.00        0.27      2.90 o 
  -2  12   4        0.90       -0.65      2.90 o 
  -6  13   4        7.93        9.23      4.61 o 
  -5  13   4       12.69       13.62      5.05 o 
   4 -14   5        2.07        3.52      3.30 o 
   5 -14   5       10.03       -0.66      3.08 o 
   6 -14   5        4.50       -1.54      3.74 o 
   1 -13   5        0.91        0.88      3.30 o 
   2 -13   5        3.74       -0.88      2.86 o 
   3 -13   5        0.13        0.66      2.86 o 
   4 -13   5        5.17        2.36      2.50 o 
   5 -13   5        0.87       -0.22      4.61 o 
   6 -13   5       12.24       -0.88      4.17 o 
   7 -13   5       29.19       21.42      5.28 o 
   8 -13   5        1.03        0.33      2.75 o 
  -1 -12   5        3.14       10.69      3.56 o 
   0 -12   5        3.17        1.68      2.62 o 
   1 -12   5       20.41       14.66      3.14 o 
   2 -12   5        0.30       -3.05      4.06 o 
   3 -12   5        6.39        5.66      2.80 o 
   4 -12   5        0.37        5.05      7.25 o 
   5 -12   5        9.11       -1.76      6.59 o 
   6 -12   5        3.00        3.50      2.47 o 
   7 -12   5       13.01       12.60      7.32 o 
   8 -12   5        3.01        2.55      3.40 o 
   9 -12   5       32.73       47.29      9.56 o 
  -3 -11   5       31.24       28.78      6.15 o 
  -2 -11   5       66.03       82.84      8.57 o 
  -1 -11   5        1.36        2.98      2.68 o 
   0 -11   5        7.16       10.18      2.50 o 
   1 -11   5       27.71       18.59      3.09 o 
   2 -11   5      153.18      133.35      5.72 o 
   3 -11   5       18.21       12.64      4.41 o 
   4 -11   5       91.39       92.70     15.71 o 
   5 -11   5        0.35       -2.98      2.15 o 
   6 -11   5       79.80       72.08      9.23 o 
   7 -11   5        9.11        5.15      3.80 o 
   8 -11   5       23.47       28.64      4.97 o 
   9 -11   5        1.39       -0.47      2.65 o 
  10 -11   5       15.26       14.76      4.34 o 
  -4 -10   5       36.95       38.45      6.37 o 
  -3 -10   5       61.76       68.78      7.91 o 
  -2 -10   5        2.28        4.23      2.86 o 
  -1 -10   5       30.87       34.71      3.18 o 
   0 -10   5        1.38        1.47      1.94 o 
   1 -10   5       87.58       97.73      4.84 o 
   2 -10   5        0.44        0.89      1.84 o 
   3 -10   5        3.17        0.71      2.76 o 
   4 -10   5      170.95      178.44     11.32 o 
   5 -10   5      555.61      534.88     27.39 o 
   6 -10   5       44.90       27.44      5.38 o 
   7 -10   5       12.29        9.91      5.02 o 
   8 -10   5       21.91       39.65      5.19 o 
   9 -10   5        0.01       13.93     10.55 o 
  10 -10   5        0.76        1.42      4.61 o 
  -5  -9   5        0.00       -1.54      3.08 o 
  -4  -9   5       36.27       41.53      6.15 o 
  -3  -9   5        0.00       -1.10      2.64 o 
  -2  -9   5       43.60       46.03      5.16 o 
  -1  -9   5       11.26       12.00      3.56 o 
   0  -9   5       44.97       43.10      2.94 o 
   1  -9   5      197.45      220.53      6.43 o 
   2  -9   5        0.31       -0.39      1.42 o 
   3  -9   5       18.19       10.39      3.27 o 
   4  -9   5      302.65      328.76      6.90 o 
   5  -9   5        4.55        7.48      2.47 o 
   6  -9   5      226.27      218.95      9.09 o 
   7  -9   5      120.45      126.04      7.30 o 
   8  -9   5        1.75        2.01      2.38 o 
   9  -9   5       13.94       20.59      4.51 o 
  -6  -8   5        2.75        0.88      3.30 o 
  -5  -8   5      188.22      197.38     10.77 o 
  -4  -8   5        7.05       12.74      3.95 o 
  -3  -8   5       20.40       17.80      4.39 o 
  -2  -8   5      167.44      152.99      9.01 o 
  -1  -8   5        1.95        1.17      1.84 o 
   0  -8   5      112.40      120.05      4.01 o 
   1  -8   5        6.80        4.42      2.68 o 
   2  -8   5      197.14      196.89      5.73 o 
   3  -8   5        6.18        3.57      1.34 o 
   4  -8   5       38.63       36.44      2.36 o 
   5  -8   5      119.17      114.24     17.58 o 
   6  -8   5        4.38        3.61      2.51 o 
   7  -8   5       12.22        8.04      5.77 o 
   8  -8   5       21.71       26.37      4.35 o 
   9  -8   5        0.00       -1.19      2.22 o 
  -7  -7   5        6.70        8.13      7.03 o 
  -6  -7   5       23.76       34.16      4.60 o 
  -5  -7   5        3.29        1.90      2.49 o 
  -4  -7   5      442.27      447.13     12.53 o 
  -3  -7   5      829.49      862.77     13.71 o 
  -2  -7   5        1.97        2.97      1.56 o 
  -1  -7   5        8.43        7.79      2.71 o 
   0  -7   5        0.05       -0.09      1.13 o 
   1  -7   5       90.75      118.13      3.50 o 
   2  -7   5      162.06      151.43      4.34 o 
   3  -7   5      359.26      344.80      5.54 o 
   4  -7   5       16.03       21.93      2.21 o 
   5  -7   5      420.23      438.76      7.88 o 
   6  -7   5      146.45      152.69      4.85 o 
   7  -7   5        3.78        1.26      2.00 o 
   8  -7   5       42.89       53.83      4.89 o 
   9  -7   5       79.10       76.47      7.25 o 
  -7  -6   5        0.78        5.27      5.93 o 
  -6  -6   5        7.34        6.58      4.06 o 
  -5  -6   5       24.50       21.38      3.85 o 
  -4  -6   5       48.08       42.48     10.33 o 
  -3  -6   5       54.45       60.33      3.65 o 
  -2  -6   5        6.28        6.19      1.47 o 
  -1  -6   5      417.76      411.36      6.32 o 
   0  -6   5        7.70       11.22      1.63 o 
   1  -6   5       16.65       22.70      1.39 o 
   2  -6   5       34.01       55.49      2.39 o 
   3  -6   5        0.43        1.31      0.55 o 
   4  -6   5      414.22      405.60      7.06 o 
   5  -6   5       20.77       17.20      2.05 o 
   6  -6   5        3.49        3.86      1.37 o 
   7  -6   5      202.63      199.27      5.38 o 
   8  -6   5        9.11       11.25      2.62 o 
   9  -6   5       15.52       12.08      3.52 o 
  -8  -5   5        4.15        4.17      5.93 o 
  -7  -5   5        1.93        2.20      4.61 o 
  -6  -5   5       77.87       75.28      5.60 o 
  -5  -5   5      116.01      111.11      5.92 o 
  -4  -5   5       54.65       54.48      3.43 o 
  -3  -5   5       36.99       47.15      4.58 o 
  -2  -5   5      306.48      284.56      5.00 o 
  -1  -5   5     1672.37     1935.69     12.16 o 
   0  -5   5        0.87        1.92      0.72 o 
   1  -5   5     1705.50     1983.30     15.31 o 
   2  -5   5      152.29      153.73      2.29 o 
   3  -5   5      776.17      765.47      8.15 o 
   4  -5   5      144.03      114.70      3.13 o 
   5  -5   5      190.93      173.84      4.51 o 
   6  -5   5      193.40      212.73      5.13 o 
   7  -5   5        6.05        7.66      2.00 o 
   9  -5   5       83.09       76.69      6.15 o 
  -9  -4   5       20.35       33.62      9.01 o 
  -8  -4   5       49.49       56.47     10.33 o 
  -7  -4   5      211.49      200.70     15.17 o 
  -6  -4   5       15.31       15.90      3.13 o 
  -5  -4   5       42.79       45.14      3.89 o 
  -4  -4   5      276.10      268.45      6.34 o 
  -3  -4   5        9.85        9.35      1.78 o 
  -2  -4   5     1527.82     1666.18     19.55 o 
  -1  -4   5       26.26       20.99      1.60 o 
   0  -4   5       58.10       70.99      3.52 o 
   1  -4   5      629.48      673.59      6.31 o 
   2  -4   5      668.24      732.83      8.48 o 
   3  -4   5     1218.26     1237.56     12.95 o 
   4  -4   5        3.49        3.31      1.34 o 
   5  -4   5      553.25      571.79     10.49 o 
   6  -4   5       13.27       14.54      1.69 o 
   7  -4   5       14.25       22.00      2.30 o 
   8  -4   5      221.74      224.02      9.01 o 
   9  -4   5       68.73       75.15      6.15 o 
  10  -4   5        1.39        3.52      4.17 o 
  -9  -3   5       19.34       20.43      7.47 o 
  -8  -3   5       26.40       21.97      7.03 o 
  -7  -3   5        0.15        0.22      3.52 o 
  -6  -3   5      153.47      160.68      6.49 o 
  -5  -3   5       12.81        6.76      2.09 o 
  -4  -3   5      100.54      106.24      3.86 o 
  -3  -3   5       15.69        5.39      1.18 o 
  -2  -3   5        0.25        1.03      0.89 o 
  -1  -3   5     1042.81     1057.40     14.04 o 
   0  -3   5      552.77      595.27      7.79 o 
   1  -3   5       16.69       19.42      1.10 o 
   2  -3   5      112.73      121.93      2.91 o 
   3  -3   5      727.56      707.27      8.03 o 
   4  -3   5      157.99      172.45      3.88 o 
   5  -3   5       17.13       18.11      3.39 o 
   6  -3   5       23.42       23.09      1.46 o 
   7  -3   5       36.95       48.56      4.17 o 
   8  -3   5        0.91       -0.45      1.94 o 
   9  -3   5        0.06       -0.43      1.99 o 
  10  -3   5        0.49        1.32      3.95 o 
 -10  -2   5       12.93        6.59      5.49 o 
  -9  -2   5       35.03       25.49      7.69 o 
  -8  -2   5      107.99      115.16     11.21 o 
  -7  -2   5       19.32       18.02      5.93 o 
  -6  -2   5        1.34        1.34      2.64 o 
  -5  -2   5      182.99      205.07      5.27 o 
  -4  -2   5        2.81        1.39      1.09 o 
  -3  -2   5     1003.80     1199.04     12.19 o 
  -2  -2   5      232.43      245.02      4.14 o 
  -1  -2   5      260.05      273.04      4.64 o 
   0  -2   5      123.73      136.56      2.80 o 
   1  -2   5      141.96      126.02      3.96 o 
   2  -2   5      140.78      146.45      5.06 o 
   3  -2   5       25.38       26.88      1.84 o 
   4  -2   5      361.48      358.18      6.34 o 
   5  -2   5      577.96      622.73      8.32 o 
   6  -2   5        0.75        1.05      0.92 o 
   7  -2   5       32.83       33.46      3.06 o 
   8  -2   5      183.46      176.56     10.55 o 
   9  -2   5       63.00       67.49      5.10 o 
  10  -2   5       22.74       14.06      5.49 o 
 -10  -1   5       13.83       22.85      7.25 o 
  -9  -1   5       83.46       72.52     10.11 o 
  -8  -1   5        7.42        6.15      4.39 o 
  -7  -1   5       26.19       22.07      2.88 o 
  -6  -1   5       12.18        7.46      2.09 o 
  -5  -1   5       37.46       45.37      2.78 o 
  -4  -1   5     1827.00     1920.26     35.98 o 
  -3  -1   5        6.69        2.17      1.44 o 
  -2  -1   5      569.46      571.47      6.46 o 
  -1  -1   5      337.41      300.80      3.41 o 
   0  -1   5      308.15      287.56      2.94 o 
   1  -1   5       64.81       66.82      2.64 o 
   3  -1   5      960.05     1009.36     12.92 o 
   4  -1   5     1912.05     2054.88     15.20 o 
   5  -1   5        6.91        3.63      1.12 o 
   6  -1   5      131.34      129.74     11.76 o 
   7  -1   5      175.21      173.16      6.57 o 
   8  -1   5       92.73      108.49      5.81 o 
   9  -1   5       94.39      105.70      9.67 o 
 -11   0   5       13.35       15.16      6.81 o 
 -10   0   5        7.77       -0.44      3.95 o 
  -9   0   5        0.50       -1.32      3.30 o 
  -8   0   5       33.90       29.66      6.59 o 
  -7   0   5      127.40      121.86      5.17 o 
  -6   0   5        3.90        2.39      1.70 o 
  -5   0   5      686.73      762.99      8.76 o 
  -4   0   5      358.09      339.34      4.73 o 
  -3   0   5       49.86       46.65      1.68 o 
  -2   0   5     3167.48     2932.58     21.63 o 
  -1   0   5      339.29      312.11      7.27 o 
   0   0   5      958.89      800.27      6.54 o 
   1   0   5      403.67      320.49      6.61 o 
   2   0   5       46.14       54.72      3.30 o 
   3   0   5      601.91      610.81      7.14 o 
   4   0   5        0.01       -0.70      0.84 o 
   5   0   5        3.83        5.26      1.37 o 
   6   0   5       68.08       88.23      4.66 o 
   7   0   5      137.82      160.68      6.84 o 
   8   0   5       11.06       25.43      3.88 o 
   9   0   5       51.83       37.57      6.81 o 
 -11   1   5        0.76       -0.66      3.95 o 
 -10   1   5        6.07       15.82      6.15 o 
  -9   1   5       92.44      100.43     10.33 o 
  -8   1   5       53.25       56.03      7.91 o 
  -7   1   5       34.91       36.63      2.66 o 
  -6   1   5     1061.06     1093.28     12.83 o 
  -5   1   5       79.46       64.87      2.47 o 
  -4   1   5        5.32        8.52      1.36 o 
  -3   1   5      525.08      469.84      8.57 o 
  -2   1   5     1529.56     1540.02     15.51 o 
  -1   1   5     3363.90     3137.78     22.64 o 
   0   1   5      791.08      842.31     11.81 o 
   1   1   5      296.39      301.72      7.26 o 
   2   1   5      517.76      564.96      6.92 o 
   3   1   5      830.60      882.71      9.67 o 
   4   1   5       74.01       87.53      2.99 o 
   5   1   5       17.97       16.33      4.28 o 
   6   1   5       62.68       63.66      4.66 o 
   7   1   5       59.62       63.51      5.05 o 
   8   1   5        1.35        0.44      3.74 o 
 -11   2   5        0.02        1.10      4.17 o 
 -10   2   5        0.29       -0.22      3.74 o 
  -9   2   5        7.33        9.05      3.41 o 
  -8   2   5      108.69      113.67      6.23 o 
  -7   2   5      285.65      294.82      6.42 o 
  -6   2   5       32.99       40.56      2.38 o 
  -5   2   5     1196.91     1269.03     12.07 o 
  -4   2   5      510.90      497.38      6.69 o 
  -3   2   5      112.31      118.26      2.88 o 
  -2   2   5      170.08      124.73      2.78 o 
  -1   2   5      871.97      809.74      9.68 o 
   0   2   5     4212.77     4073.01     39.83 o 
   1   2   5        4.25        6.10      0.85 o 
   2   2   5      694.96      792.74      9.16 o 
   3   2   5        1.27        2.29      1.09 o 
   4   2   5        2.94        6.10      1.74 o 
   5   2   5      191.91      185.49      8.13 o 
   6   2   5       81.94       78.33      5.43 o 
   7   2   5       18.83       21.05      3.79 o 
   8   2   5        3.00       -1.54      3.95 o 
 -11   3   5        6.31        5.37      3.34 o 
 -10   3   5       86.28       80.72      6.39 o 
  -9   3   5      144.76      151.34     10.44 o 
  -8   3   5      643.42      657.14     10.37 o 
  -7   3   5      145.93      156.12      4.74 o 
  -6   3   5        1.10        0.52      0.86 o 
  -5   3   5      318.67      342.22      4.49 o 
  -4   3   5       81.02       71.90      1.96 o 
  -3   3   5       88.56      119.94      2.58 o 
  -2   3   5        4.64       11.04      1.02 o 
  -1   3   5      236.49      193.43      3.58 o 
   0   3   5      485.65      473.17      5.58 o 
   1   3   5       54.54       68.81      2.20 o 
   2   3   5      117.24      118.21      2.19 o 
   3   3   5       28.42       24.44      2.04 o 
   4   3   5      523.37      489.71     11.62 o 
   5   3   5       45.67       46.73      4.38 o 
   6   3   5       33.96       45.60      7.58 o 
   7   3   5        5.11        6.37      4.17 o 
 -12   4   5       18.69       25.49      7.69 o 
 -11   4   5        0.77        1.32      2.80 o 
 -10   4   5       87.22       73.54      6.10 o 
  -9   4   5       57.70       63.49      5.33 o 
  -8   4   5       28.36       38.27      4.10 o 
  -7   4   5      259.91      272.98      4.80 o 
  -6   4   5      181.99      189.71      3.33 o 
  -5   4   5        4.40        1.03      0.94 o 
  -4   4   5        0.49        0.83      0.81 o 
  -3   4   5       27.22       35.21      2.08 o 
  -2   4   5       69.47       42.22      1.85 o 
  -1   4   5      415.51      420.65      5.32 o 
   0   4   5       39.20       45.94      2.05 o 
   1   4   5      170.13      194.49      3.84 o 
   2   4   5      455.35      448.00      5.97 o 
   3   4   5       23.69       21.68      1.47 o 
   4   4   5      183.40      182.38     15.61 o 
   5   4   5       26.01       20.77      3.64 o 
   6   4   5        0.02        1.73      2.47 o 
   7   4   5       51.84       64.46      7.58 o 
 -12   5   5        2.12        4.61      5.27 o 
 -11   5   5        5.63        5.98      3.32 o 
 -10   5   5       33.18       37.80      4.96 o 
  -9   5   5       77.25       95.55      6.37 o 
  -8   5   5       10.61        8.73      2.64 o 
  -7   5   5      152.17      155.44      4.52 o 
  -6   5   5       19.57       12.11      1.40 o 
  -5   5   5        9.95       12.40      1.64 o 
  -4   5   5       12.51       22.06      1.58 o 
  -3   5   5       10.54       18.47      1.49 o 
  -2   5   5        4.08        8.04      1.20 o 
  -1   5   5       13.81        8.09      1.19 o 
   0   5   5        1.31        2.63      1.06 o 
   1   5   5      626.16      613.66      7.67 o 
   2   5   5        0.49        1.60      1.11 o 
   3   5   5       15.12       19.39      1.67 o 
   4   5   5      133.18      126.41      7.47 o 
   5   5   5        0.51       -0.46      2.36 o 
   6   5   5        1.92        3.60      3.10 o 
 -12   6   5        0.01       -0.88      4.61 o 
 -11   6   5       13.30       12.57      4.00 o 
 -10   6   5       19.39       18.72      5.05 o 
  -9   6   5      134.73      161.93      7.97 o 
  -8   6   5       48.77       54.94      3.38 o 
  -7   6   5       16.77       20.59      1.94 o 
  -6   6   5      105.58      102.88      3.18 o 
  -5   6   5      122.26      136.93      3.89 o 
  -4   6   5      110.91       99.77      2.99 o 
  -3   6   5      118.06      143.02      3.52 o 
  -2   6   5      306.13      318.13      4.95 o 
  -1   6   5       52.43       50.89      2.23 o 
   0   6   5      134.61      107.31      3.33 o 
   1   6   5       13.50       18.28      1.85 o 
   2   6   5        0.61        2.22      1.82 o 
   3   6   5       91.79       88.89      6.12 o 
   4   6   5       19.04       15.41      3.78 o 
   5   6   5       11.94       11.02      3.94 o 
 -11   7   5        0.83        2.23      3.25 o 
 -10   7   5       74.54       80.15      6.65 o 
  -9   7   5       20.59       19.49      2.69 o 
  -8   7   5      182.10      170.57      5.48 o 
  -7   7   5      134.17      133.86      4.24 o 
  -6   7   5      127.64      120.93      3.99 o 
  -5   7   5        7.09       10.12      1.70 o 
  -4   7   5       79.54       84.98      3.42 o 
  -3   7   5       61.56       59.10      2.53 o 
  -2   7   5      139.74      157.56      3.78 o 
  -1   7   5        7.45        8.53      1.63 o 
   0   7   5       88.43       88.30      3.37 o 
   1   7   5       36.59       48.11      3.36 o 
   2   7   5        1.25        2.55      2.02 o 
   3   7   5       42.33       42.90      5.11 o 
   4   7   5        0.94        3.82      3.11 o 
   5   7   5       41.06       50.98     10.11 o 
 -11   8   5        0.01       -2.20      2.49 o 
 -10   8   5       41.03       34.87      5.06 o 
  -9   8   5      119.27      134.52      5.37 o 
  -8   8   5       14.97        8.18      1.76 o 
  -7   8   5       38.35       29.24      2.53 o 
  -6   8   5       24.66       26.24      2.98 o 
  -5   8   5       12.77       13.56      2.54 o 
  -4   8   5        9.41        6.93      1.55 o 
  -3   8   5        0.30        1.14      1.31 o 
  -2   8   5      112.25      125.98      3.67 o 
  -1   8   5      117.56      127.79      4.24 o 
   0   8   5        8.93        6.35      1.79 o 
   1   8   5       20.85       25.59      3.03 o 
   2   8   5       54.37       64.66      5.93 o 
   3   8   5        6.11        3.93      3.74 o 
   4   8   5        1.07        2.27      3.78 o 
 -11   9   5        3.30        7.98      3.96 o 
 -10   9   5        4.97        6.61      2.90 o 
  -9   9   5        8.52       10.42      2.65 o 
  -8   9   5      177.91      180.33      5.81 o 
  -7   9   5        2.96        7.55      1.82 o 
  -6   9   5        1.80        2.93      1.52 o 
  -5   9   5        2.32        3.78      1.53 o 
  -4   9   5      123.44      127.04      4.05 o 
  -3   9   5       32.80       34.34      2.56 o 
  -2   9   5       69.81       68.05      3.75 o 
  -1   9   5       24.16       26.56      2.63 o 
   0   9   5        0.38       -0.59      1.71 o 
   1   9   5       20.13       17.70      3.07 o 
   2   9   5        1.06       -4.02      2.96 o 
 -10  10   5        4.09        2.52      2.66 o 
  -9  10   5        5.25       11.04      2.81 o 
  -8  10   5        2.00        4.43      1.76 o 
  -7  10   5       64.34       71.80      5.17 o 
  -6  10   5        2.82        5.60      1.99 o 
  -5  10   5       11.36       12.22      2.01 o 
  -4  10   5       19.38       16.97      2.30 o 
  -3  10   5       58.57       50.93      3.10 o 
  -2  10   5       53.76       58.76      3.82 o 
  -1  10   5        2.40       -0.22      2.11 o 
   0  10   5        2.52        3.17      3.30 o 
   1  10   5        5.94        0.74      3.78 o 
 -10  11   5        0.64       -1.08      2.96 o 
  -9  11   5        6.39        5.48      2.70 o 
  -8  11   5        0.36       -2.09      1.74 o 
  -7  11   5       17.70       15.14      2.57 o 
  -6  11   5       37.60       42.11      4.35 o 
  -5  11   5        0.03        0.00      2.06 o 
  -4  11   5       34.42       30.24      3.35 o 
  -3  11   5       31.72       36.11      4.43 o 
  -2  11   5        0.91       -0.47      2.56 o 
  -1  11   5        6.46        4.98      2.90 o 
   0  11   5       32.22       34.47      4.59 o 
  -8  12   5       11.34       11.07      2.56 o 
  -7  12   5       12.83        8.55      2.51 o 
  -6  12   5       34.69       36.40      3.58 o 
  -5  12   5       95.93      105.19     10.88 o 
  -4  12   5        6.38        8.74      2.95 o 
  -3  12   5        3.61        5.20      4.06 o 
  -2  12   5        9.39        9.09      3.64 o 
   4 -14   6        1.40      -10.11      7.91 o 
   5 -14   6        5.44       -0.88      4.39 o 
   1 -13   6        2.21        2.20      3.52 o 
   2 -13   6        0.40        1.54      3.08 o 
   3 -13   6       19.62       13.95     11.76 o 
   4 -13   6        4.93        0.44      7.47 o 
   5 -13   6       10.85        1.10      6.81 o 
   6 -13   6        4.84       -1.32      3.08 o 
   7 -13   6       28.65       29.15      6.26 o 
   8 -13   6       36.47       47.24      6.36 o 
  -1 -12   6        5.04        2.22      3.06 o 
   0 -12   6       10.38       17.75      3.65 o 
   1 -12   6        6.29        5.74      3.10 o 
   2 -12   6        7.62        5.27      3.08 o 
   3 -12   6        0.08        0.87      2.30 o 
   4 -12   6       11.99        5.05      7.25 o 
   5 -12   6        0.31        0.22      6.37 o 
   6 -12   6        3.96        2.79      2.39 o 
   7 -12   6       13.16       23.95      4.81 o 
   8 -12   6        6.29        2.40      2.60 o 
   9 -12   6        4.23        3.76      3.29 o 
  -3 -11   6       23.05       11.87      5.49 o 
  -2 -11   6       14.29       13.74      3.65 o 
  -1 -11   6       10.93       15.82      4.06 o 
   0 -11   6      146.21      150.83      7.52 o 
   1 -11   6      118.14      113.78      7.89 o 
   2 -11   6       47.14       61.06      4.18 o 
   3 -11   6        0.01        2.47      1.90 o 
   4 -11   6       77.69       70.65      6.29 o 
   5 -11   6        1.86        3.06      4.14 o 
   6 -11   6        7.46        6.20      7.14 o 
   7 -11   6       22.25       26.24      4.94 o 
   8 -11   6        0.54        0.16      2.41 o 
   9 -11   6       10.03        8.33      3.87 o 
  -4 -10   6       11.58        8.57      4.61 o 
  -3 -10   6       65.10       64.38      7.69 o 
  -2 -10   6        5.47        6.81      2.80 o 
  -1 -10   6       36.79       48.31      8.40 o 
   0 -10   6       39.69       47.28      3.88 o 
   1 -10   6       11.02        6.12      2.83 o 
   2 -10   6       98.19      102.99      5.41 o 
   3 -10   6       67.41       80.47      6.29 o 
   4 -10   6        0.20       -1.18      2.36 o 
   5 -10   6      173.85      137.75      8.57 o 
   6 -10   6       41.61       53.54      7.80 o 
   7 -10   6        2.37        3.23      2.34 o 
   8 -10   6        0.26       -0.09      2.41 o 
   9 -10   6        1.84        2.44      3.38 o 
  10 -10   6        1.59        0.60      3.63 o 
  -5  -9   6       51.02       54.06      7.03 o 
  -4  -9   6       59.76       51.20      6.59 o 
  -3  -9   6        3.89       -2.20      3.08 o 
  -2  -9   6        0.08       -1.45      2.00 o 
  -1  -9   6       67.89       74.29      3.73 o 
   0  -9   6       40.96       42.60      2.93 o 
   1  -9   6      176.86      163.14      5.71 o 
   2  -9   6      429.93      401.71      8.32 o 
   3  -9   6        5.20        4.42      2.24 o 
   4  -9   6        0.15        1.93      1.32 o 
   5  -9   6      373.24      408.44     14.41 o 
   6  -9   6      502.73      519.90     48.73 o 
   7  -9   6        2.46        5.64      3.56 o 
   8  -9   6        3.43        1.94      3.79 o 
   9  -9   6        2.73        3.36      3.05 o 
  -6  -8   6       12.72        9.89      4.17 o 
  -5  -8   6       96.92       96.25      8.13 o 
  -4  -8   6       69.94       71.86      7.03 o 
  -3  -8   6        0.70        0.11      2.18 o 
  -2  -8   6        1.57       -0.28      2.09 o 
  -1  -8   6        0.49       -1.72      1.33 o 
   0  -8   6       19.31       21.83      2.76 o 
   1  -8   6      109.79      110.44      4.32 o 
   2  -8   6        3.21        1.65      1.55 o 
   3  -8   6        1.45        2.65      1.16 o 
   4  -8   6       16.04       19.89      1.30 o 
   5  -8   6      194.80      191.36      5.66 o 
   6  -8   6        8.25       11.68      2.67 o 
   7  -8   6      115.01      100.76      4.50 o 
   8  -8   6        0.42        2.01      2.14 o 
   9  -8   6       27.42       31.21      7.14 o 
  -6  -7   6      121.21      105.05      8.13 o 
  -5  -7   6        0.00        1.32      2.86 o 
  -4  -7   6      832.13      797.28     20.92 o 
  -3  -7   6      191.14      188.49      7.07 o 
  -2  -7   6      243.21      253.24      5.51 o 
  -1  -7   6        4.50        0.88      1.32 o 
   0  -7   6      297.90      331.33      5.91 o 
   1  -7   6      191.34      204.80      3.83 o 
   2  -7   6       21.12       20.57      2.21 o 
   3  -7   6      189.10      191.96      3.36 o 
   4  -7   6      117.00      155.10      4.66 o 
   5  -7   6       18.65       18.69      2.21 o 
   6  -7   6       24.34       19.73      2.41 o 
   7  -7   6      129.64      119.46      4.61 o 
   8  -7   6       83.03       67.13      3.93 o 
   9  -7   6        2.91        3.52      3.52 o 
  -7  -6   6        2.25        2.22      2.83 o 
  -6  -6   6        6.71        7.16      3.10 o 
  -5  -6   6        3.78        7.38      3.41 o 
  -4  -6   6      134.00      134.17      5.30 o 
  -3  -6   6      232.13      235.30      6.58 o 
  -2  -6   6       46.18       41.12      2.95 o 
  -1  -6   6        7.42       11.99      1.79 o 
   0  -6   6        0.11        2.78      0.93 o 
   1  -6   6       49.16       64.33      2.15 o 
   2  -6   6      213.03      211.54      3.47 o 
   3  -6   6      259.96      285.40      6.84 o 
   4  -6   6       21.65       21.74      2.18 o 
   5  -6   6       28.44       25.83      2.39 o 
   6  -6   6       27.20       31.81      2.71 o 
   7  -6   6       98.57      100.32      4.20 o 
   8  -6   6      250.56      252.04      6.35 o 
   9  -6   6       20.36       18.24      3.74 o 
  -8  -5   6       65.11       82.40     12.09 o 
  -7  -5   6        2.35        0.71      2.46 o 
  -6  -5   6       89.17       86.80      5.88 o 
  -5  -5   6      177.28      198.35      7.88 o 
  -4  -5   6       17.02       14.75      4.19 o 
  -3  -5   6        3.99        6.69      1.94 o 
  -2  -5   6      112.46       99.95      2.82 o 
  -1  -5   6      957.41      962.03      7.90 o 
   0  -5   6      772.28      856.41      7.53 o 
   1  -5   6      368.88      349.01      4.33 o 
   2  -5   6       42.80       66.62      1.77 o 
   3  -5   6       31.71       27.99      2.70 o 
   4  -5   6       44.32       46.51      3.00 o 
   5  -5   6       30.87       22.95      2.52 o 
   6  -5   6        5.83        3.13      1.14 o 
   7  -5   6       94.47       97.12      3.95 o 
   8  -5   6       15.58        9.67      2.64 o 
   9  -5   6       34.06       38.45      4.61 o 
  -9  -4   6       23.57       27.03      8.35 o 
  -8  -4   6       31.15       28.56      8.35 o 
  -7  -4   6      262.27      233.86      8.68 o 
  -6  -4   6       85.65       66.59      5.38 o 
  -5  -4   6      129.74      117.92      5.72 o 
  -4  -4   6      165.11      183.46      5.33 o 
  -3  -4   6        7.25        4.23      1.63 o 
  -2  -4   6       18.77       20.16      1.72 o 
  -1  -4   6        0.41        0.67      0.70 o 
   0  -4   6      253.21      281.14      3.94 o 
   1  -4   6      242.89      267.66      3.65 o 
   2  -4   6      377.97      386.83      5.73 o 
   3  -4   6      594.87      625.77      8.27 o 
   4  -4   6       15.25       15.88      1.63 o 
   5  -4   6      196.46      229.09      7.04 o 
   6  -4   6        0.11       -0.67      0.85 o 
   7  -4   6       14.79       15.70      1.79 o 
   8  -4   6       48.01       54.50      4.61 o 
   9  -4   6      136.82      156.06     13.52 o 
  10  -4   6       10.80        8.57      4.83 o 
  -9  -3   6        6.09        5.93      5.71 o 
  -8  -3   6       14.78       17.58      6.59 o 
  -7  -3   6        8.03        4.44      4.39 o 
  -6  -3   6        5.37        6.52      2.43 o 
  -5  -3   6      372.16      386.52      7.91 o 
  -4  -3   6      267.87      275.42      6.30 o 
  -3  -3   6      225.91      276.56      5.33 o 
  -2  -3   6       15.69        8.99      1.26 o 
  -1  -3   6       79.12       92.63      3.10 o 
   0  -3   6      125.95      112.57      2.95 o 
   1  -3   6        0.55        0.64      0.41 o 
   2  -3   6     1046.55     1006.11     11.17 o 
   3  -3   6       62.31       54.93      2.55 o 
   4  -3   6       78.72       65.64      2.97 o 
   5  -3   6      263.91      307.08      6.67 o 
   6  -3   6      126.74      114.54      2.46 o 
   7  -3   6        1.07        0.44      1.76 o 
   8  -3   6       48.19       45.62      4.94 o 
   9  -3   6        0.36       -0.37      2.09 o 
  10  -3   6        1.19        0.66      3.95 o 
 -10  -2   6        6.42        3.74      5.49 o 
  -9  -2   6       26.77       25.27      7.91 o 
  -8  -2   6        0.44        1.54      4.17 o 
  -7  -2   6      545.18      487.39     21.78 o 
  -6  -2   6       22.46       10.93      2.46 o 
  -5  -2   6        4.68        2.09      1.41 o 
  -4  -2   6       29.35       28.93      2.03 o 
  -3  -2   6        2.64        1.25      0.92 o 
  -2  -2   6      105.36       93.48      2.61 o 
  -1  -2   6      406.26      386.51     14.98 o 
   0  -2   6      271.46      261.97      4.04 o 
   1  -2   6      197.62      210.04      3.91 o 
   2  -2   6        1.33        0.05      0.84 o 
   3  -2   6      273.32      278.91      7.82 o 
   4  -2   6       71.45       76.76      3.13 o 
   5  -2   6       33.46       32.74      3.18 o 
   6  -2   6        0.09        0.22      1.36 o 
   7  -2   6       28.87       33.07      4.83 o 
   8  -2   6        0.76        0.77      1.94 o 
   9  -2   6        3.97        0.66      3.74 o 
 -10  -1   6        9.13        7.91      5.93 o 
  -9  -1   6      252.63      201.38     15.39 o 
  -8  -1   6       67.03       67.24      9.23 o 
  -7  -1   6       14.09       19.32      5.38 o 
  -6  -1   6       14.04       25.75      3.05 o 
  -5  -1   6        3.93        8.25      2.10 o 
  -4  -1   6     2168.68     2369.86     25.09 o 
  -3  -1   6      211.69      235.33      4.38 o 
  -2  -1   6      226.82      208.24      3.56 o 
  -1  -1   6     1831.51     1790.22     14.52 o 
   0  -1   6      838.75      838.56      6.82 o 
   1  -1   6     1671.00     1763.76     18.79 o 
   2  -1   6      140.55      176.21      3.97 o 
   3  -1   6       90.81      153.59      3.21 o 
   4  -1   6        0.05       -1.61      1.07 o 
   5  -1   6        3.91        4.76      1.36 o 
   6  -1   6        1.64       -0.55      1.40 o 
   7  -1   6       23.30       26.24      3.22 o 
   8  -1   6      114.94      123.66      6.19 o 
   9  -1   6        6.13       10.55      5.05 o 
 -11   0   6        9.54       14.72      6.59 o 
 -10   0   6        0.80        3.74      4.61 o 
  -9   0   6        0.62        2.20      4.39 o 
  -8   0   6        0.01        1.54      3.74 o 
  -7   0   6       12.47       18.14      2.79 o 
  -6   0   6      387.51      368.86      7.35 o 
  -5   0   6      954.57     1002.46     14.46 o 
  -4   0   6      535.67      489.45      8.65 o 
  -3   0   6      127.96      146.07      3.26 o 
  -2   0   6       49.54       47.84      3.30 o 
  -1   0   6      683.46      691.93     12.58 o 
   0   0   6     2652.35     2569.99     18.68 o 
   1   0   6      880.02      882.16      9.61 o 
   2   0   6       96.78      103.88      2.72 o 
   3   0   6        2.85       -0.36      1.74 o 
   4   0   6       51.26       50.83      2.35 o 
   5   0   6        3.43        1.69      1.20 o 
   6   0   6      115.67      105.83      5.19 o 
   7   0   6       13.09       10.73      2.72 o 
   8   0   6      148.36      163.43      9.78 o 
 -11   1   6       13.87       17.36      6.37 o 
 -10   1   6       76.04       64.17      9.67 o 
  -9   1   6        2.91       -0.44      3.95 o 
  -8   1   6       22.87       22.41      6.15 o 
  -7   1   6       79.76       76.32      3.60 o 
  -6   1   6       29.17       34.25      2.16 o 
  -5   1   6      285.82      271.04      4.93 o 
  -4   1   6      143.41      175.48      5.17 o 
  -3   1   6      219.43      202.75      3.82 o 
  -2   1   6       71.09       86.43      4.73 o 
  -1   1   6     2497.17     2424.91     19.86 o 
   0   1   6     1393.39     1364.76     10.85 o 
   1   1   6      253.44      236.91      4.09 o 
   2   1   6      654.96      705.04      8.27 o 
   3   1   6        4.76        3.97      1.19 o 
   4   1   6       70.59       73.16      2.95 o 
   5   1   6      135.27      148.06      6.81 o 
   6   1   6       19.74       20.32      3.18 o 
   7   1   6       57.05       62.18      5.20 o 
   8   1   6       11.76        2.42      4.17 o 
 -11   2   6        6.37        2.64      4.83 o 
 -10   2   6       14.48       21.97      6.81 o 
  -9   2   6       53.90       45.30      4.70 o 
  -8   2   6        0.25       -0.47      1.74 o 
  -7   2   6      335.78      328.71      7.03 o 
  -6   2   6      347.41      334.70      5.80 o 
  -5   2   6      102.12       91.42      3.83 o 
  -4   2   6      371.57      334.78      4.45 o 
  -3   2   6      106.15       98.94      2.31 o 
  -2   2   6       60.85       72.00      1.88 o 
  -1   2   6     1526.74     1539.60     14.01 o 
   0   2   6      475.81      472.94      5.27 o 
   1   2   6     1023.81      995.40      9.84 o 
   2   2   6      225.90      208.59      4.45 o 
   3   2   6        0.80        1.57      1.16 o 
   4   2   6       40.25       46.65      2.62 o 
   5   2   6        6.48        3.52      3.19 o 
   6   2   6       30.27       24.46      3.73 o 
   7   2   6       24.79       25.93      5.93 o 
   8   2   6       14.87       14.94      6.15 o 
 -11   3   6       11.13        6.04      3.48 o 
 -10   3   6      133.92      141.59      8.07 o 
  -9   3   6       47.78       43.94      4.79 o 
  -8   3   6       35.70       38.31      7.69 o 
  -7   3   6       12.91        8.60      1.80 o 
  -6   3   6        6.38        8.32      1.42 o 
  -5   3   6       52.50       60.05      2.54 o 
  -4   3   6      324.05      371.97      4.92 o 
  -3   3   6      168.34      203.10      3.16 o 
  -2   3   6      195.48      174.99      2.82 o 
  -1   3   6      181.30      193.51      3.28 o 
   0   3   6       34.97       29.67      1.91 o 
   1   3   6        1.25        1.99      1.11 o 
   2   3   6      129.26      113.89      1.88 o 
   3   3   6        0.01        1.04      1.90 o 
   4   3   6        2.53        3.30      2.06 o 
   5   3   6       42.57       45.97      5.71 o 
   6   3   6       12.80        7.23      2.87 o 
   7   3   6        4.99        2.20      3.95 o 
 -11   4   6        7.05       -2.15      2.75 o 
 -10   4   6        5.35        5.25      3.06 o 
  -9   4   6      179.83      202.65      8.65 o 
  -8   4   6      223.58      202.14      9.12 o 
  -7   4   6      170.33      138.19      3.62 o 
  -6   4   6       50.02       55.38      2.17 o 
  -5   4   6       55.16       59.79      2.32 o 
  -4   4   6       86.07       93.63      2.64 o 
  -3   4   6       42.72       31.78      2.49 o 
  -2   4   6      491.88      425.91      5.91 o 
  -1   4   6      233.64      221.40      4.08 o 
   0   4   6      311.72      363.37      5.39 o 
   1   4   6       74.12       49.08      2.49 o 
   2   4   6      103.15       91.11      2.69 o 
   3   4   6       22.40       25.79      3.46 o 
   4   4   6      270.32      258.32      9.03 o 
   5   4   6        0.06       -0.53      2.97 o 
   6   4   6        2.38        2.10      2.78 o 
   7   4   6        8.93        7.57      3.80 o 
 -12   5   6        8.36       10.99      6.37 o 
 -11   5   6        3.22        1.22      3.27 o 
 -10   5   6       22.16       14.44      3.78 o 
  -9   5   6      311.23      317.30     10.92 o 
  -8   5   6       38.49       36.42      2.89 o 
  -7   5   6       93.34      117.59      3.51 o 
  -6   5   6        4.87        7.00      1.42 o 
  -5   5   6       28.80       32.08      1.93 o 
  -4   5   6       57.10       74.16      3.13 o 
  -3   5   6       31.61       40.43      2.48 o 
  -2   5   6       71.38       60.66      2.23 o 
  -1   5   6      290.82      247.57      4.21 o 
   0   5   6      736.42      760.70     13.39 o 
   1   5   6        1.57       -0.26      1.09 o 
   2   5   6      159.93      162.44      4.75 o 
   3   5   6       11.80        8.69      1.44 o 
   4   5   6       12.28       12.41      3.32 o 
   5   5   6        2.89        4.17      3.11 o 
   6   5   6        0.32        2.36      3.34 o 
 -11   6   6        1.94        1.89      3.32 o 
 -10   6   6        5.66        2.05      3.00 o 
  -9   6   6       18.19       15.21      3.53 o 
  -8   6   6       14.66       12.99      1.84 o 
  -7   6   6      194.30      217.27      4.87 o 
  -6   6   6       42.51       44.09      2.36 o 
  -5   6   6        8.90       11.86      1.65 o 
  -4   6   6       94.14       89.81      2.95 o 
  -3   6   6       15.09       15.48      1.51 o 
  -2   6   6       25.93       22.03      1.70 o 
  -1   6   6        0.96        2.01      1.24 o 
   0   6   6        5.29        4.19      1.31 o 
   1   6   6       51.08       41.72      3.06 o 
   2   6   6       41.09       46.51      3.27 o 
   3   6   6        1.02       -3.08      2.16 o 
   4   6   6        8.28       10.15      3.59 o 
   5   6   6        2.59        2.83      6.26 o 
 -11   7   6        0.19        1.98      4.61 o 
 -10   7   6       20.61       19.09      6.04 o 
  -9   7   6       54.95       55.64      3.75 o 
  -8   7   6      187.26      223.49      6.10 o 
  -7   7   6        8.98       11.63      1.81 o 
  -6   7   6       40.96       39.43      2.45 o 
  -5   7   6       30.58       31.24      2.18 o 
  -4   7   6      197.07      183.54      4.33 o 
  -3   7   6      185.82      178.89      4.05 o 
  -2   7   6       12.60       15.99      1.69 o 
  -1   7   6      124.41      125.33      3.96 o 
   0   7   6        8.11        9.80      1.73 o 
   1   7   6        2.61        0.60      1.78 o 
   2   7   6       31.46       27.53      3.15 o 
   3   7   6        0.00        2.24      2.92 o 
   4   7   6        8.48       14.78      4.61 o 
 -11   8   6        5.88        5.57      3.79 o 
 -10   8   6       49.38       61.69      6.09 o 
  -9   8   6      110.38      119.66      5.21 o 
  -8   8   6       39.75       49.83      3.10 o 
  -7   8   6       35.38       33.49      2.67 o 
  -6   8   6        0.35        1.60      1.49 o 
  -5   8   6        2.54        2.46      1.41 o 
  -4   8   6        0.04       -0.51      1.25 o 
  -3   8   6        3.34        5.16      1.56 o 
  -2   8   6       53.92       59.55      3.13 o 
  -1   8   6      198.88      193.10      5.12 o 
   0   8   6       21.50       28.61      2.57 o 
   1   8   6       44.46       39.96      3.59 o 
   2   8   6       42.74       39.90      5.22 o 
   3   8   6        1.65       -1.56      3.11 o 
 -11   9   6       11.06       11.86      4.38 o 
 -10   9   6       23.53       23.97      3.45 o 
  -9   9   6        4.13        6.50      1.97 o 
  -8   9   6       27.11       28.15      3.01 o 
  -7   9   6       36.12       34.26      4.82 o 
  -6   9   6        7.05        7.01      1.98 o 
  -5   9   6       11.32       14.57      2.01 o 
  -4   9   6       36.67       37.61      2.62 o 
  -3   9   6       31.62       29.65      2.50 o 
  -2   9   6        0.04        1.86      1.76 o 
  -1   9   6       83.65       92.62      4.02 o 
   0   9   6        0.65        2.05      1.95 o 
   1   9   6       17.50       15.92      3.12 o 
   2   9   6        1.02       -2.64      3.38 o 
 -10  10   6        2.13        6.60      2.86 o 
  -9  10   6       28.51       28.74      2.82 o 
  -8  10   6        6.13        3.37      1.90 o 
  -7  10   6        1.66        3.17      1.91 o 
  -6  10   6        1.60        0.62      1.66 o 
  -5  10   6       44.91       40.17      2.90 o 
  -4  10   6        1.84        4.40      2.07 o 
  -3  10   6        9.56       15.83      3.18 o 
  -2  10   6       56.51       56.17      4.81 o 
  -1  10   6        2.08        4.17      2.64 o 
   0  10   6        0.02        0.75      2.64 o 
   1  10   6        0.34        3.21      4.17 o 
  -9  11   6        0.48       -0.89      1.80 o 
  -8  11   6        0.74       -1.81      1.73 o 
  -7  11   6        8.24        3.18      2.09 o 
  -6  11   6       21.13       22.55      2.98 o 
  -5  11   6        0.57       -0.16      2.55 o 
  -4  11   6       71.57       87.00      4.90 o 
  -3  11   6       37.59       39.25      5.82 o 
  -2  11   6        0.03        4.09      4.72 o 
  -1  11   6        0.59       -0.01      2.84 o 
  -8  12   6        1.92        2.31      2.15 o 
  -7  12   6        9.54       11.07      2.70 o 
  -6  12   6       49.95       48.14      3.98 o 
  -5  12   6       63.71       54.77      4.44 o 
  -4  12   6        3.61        4.17      3.00 o 
  -3  12   6        0.33       -0.17      2.97 o 
   4 -14   7       13.72        7.47      9.45 o 
   1 -13   7       12.09       12.74      4.39 o 
   2 -13   7       13.47       15.60      4.39 o 
   3 -13   7        1.59        2.80      2.97 o 
   4 -13   7        5.87       -7.47      6.59 o 
   5 -13   7       11.61       -4.39      6.15 o 
   6 -13   7       19.95        2.20      7.25 o 
   7 -13   7       46.26       64.93      7.07 o 
  -1 -12   7       34.14       38.67      6.59 o 
   0 -12   7        6.90       10.77      4.39 o 
   1 -12   7        3.04        0.88      3.08 o 
   2 -12   7       10.88        2.55      6.26 o 
   3 -12   7        1.81       -1.98      6.59 o 
   4 -12   7        0.05        2.64      6.59 o 
   5 -12   7       44.54       -0.88      5.49 o 
   6 -12   7        3.63        0.49      2.99 o 
   7 -12   7        6.64        3.61      2.55 o 
   8 -12   7        3.42        1.12      2.37 o 
  -3 -11   7        7.36       11.64      5.05 o 
  -2 -11   7       16.35       15.01      3.72 o 
  -1 -11   7       15.63       17.14      4.39 o 
   0 -11   7      100.57      100.11      5.36 o 
   1 -11   7      119.94      143.77     11.98 o 
   2 -11   7       39.20       30.45      3.67 o 
   3 -11   7        8.24        2.71      2.77 o 
   4 -11   7       27.90        7.54      6.59 o 
   5 -11   7        4.23        3.73      2.82 o 
   6 -11   7        1.50        1.40      2.78 o 
   7 -11   7        8.25        6.72      3.29 o 
   8 -11   7        0.34       -0.20      3.03 o 
   9 -11   7        0.24       -2.16      3.06 o 
  -4 -10   7       15.09       14.94      5.27 o 
  -3 -10   7       13.38       12.74      4.83 o 
  -2 -10   7       16.62       17.08      3.47 o 
  -1 -10   7        0.17        1.52      1.82 o 
   0 -10   7      134.13      151.55      6.61 o 
   1 -10   7       25.46       16.64      3.90 o 
   2 -10   7       16.54       11.79      3.07 o 
   3 -10   7       36.55       33.87      4.74 o 
   4 -10   7      208.77      235.42      9.86 o 
   5 -10   7      121.78      133.94      7.77 o 
   6 -10   7       22.84       11.01      5.07 o 
   7 -10   7        0.07       -0.37      2.31 o 
   8 -10   7       39.00       32.16      5.12 o 
   9 -10   7        0.23       -0.41      3.63 o 
  10 -10   7        0.10        3.02      3.96 o 
  -5  -9   7       40.15       37.79      6.15 o 
  -4  -9   7        0.07        1.32      3.52 o 
  -3  -9   7        1.54       -2.56      2.09 o 
  -2  -9   7       12.67       14.79      3.16 o 
  -1  -9   7      135.79      151.12      4.92 o 
   0  -9   7       53.42       59.68      3.88 o 
   1  -9   7      109.96      109.20      4.76 o 
   2  -9   7       13.16       10.80      2.51 o 
   3  -9   7        0.28        1.52      1.65 o 
   4  -9   7      943.76      998.95     16.62 o 
   5  -9   7       17.93       14.27      3.36 o 
   6  -9   7        9.36       13.98      2.50 o 
   7  -9   7       16.85       14.84      3.21 o 
   8  -9   7        0.64       -0.46      2.05 o 
   9  -9   7        2.95       -2.78      2.94 o 
  -6  -8   7       10.54        9.01      4.17 o 
  -5  -8   7        9.55       15.60      4.61 o 
  -4  -8   7       19.04       23.73      5.27 o 
  -3  -8   7       74.42       87.29      5.51 o 
  -2  -8   7       15.38       10.33      2.69 o 
  -1  -8   7      210.85      205.71      5.29 o 
   0  -8   7        8.69        7.54      3.03 o 
   1  -8   7      237.06      239.22      4.93 o 
   2  -8   7       99.62      100.16      3.23 o 
   3  -8   7      224.66      231.95      4.43 o 
   4  -8   7        8.07        6.96      1.83 o 
   5  -8   7      609.86      594.08     15.28 o 
   6  -8   7       33.55       41.59      4.60 o 
   7  -8   7       56.30       63.78      3.90 o 
   8  -8   7        5.75        3.85      1.92 o 
   9  -8   7       42.29       48.35      4.48 o 
  -7  -7   7       23.98       20.65      4.61 o 
  -6  -7   7       90.77       85.05      7.69 o 
  -5  -7   7        0.91        0.00      2.64 o 
  -4  -7   7        0.01        0.53      2.64 o 
  -3  -7   7      187.48      210.87      7.38 o 
  -2  -7   7        0.01       -0.64      1.43 o 
  -1  -7   7        0.07       -0.43      1.28 o 
   0  -7   7        2.19        6.29      1.21 o 
   1  -7   7      137.91      154.58      3.98 o 
   2  -7   7      390.28      428.75      6.05 o 
   3  -7   7      594.30      601.30      6.48 o 
   4  -7   7        0.33       -0.36      1.27 o 
   5  -7   7       17.33       19.94      2.44 o 
   6  -7   7      462.36      501.57      9.03 o 
   7  -7   7        9.97        7.16      2.32 o 
   8  -7   7        0.03       -0.12      1.50 o 
   9  -7   7        1.23        0.88      3.08 o 
  -7  -6   7       14.62       20.79      6.15 o 
  -6  -6   7       34.71       43.95      4.89 o 
  -5  -6   7      166.76      138.76      7.29 o 
  -4  -6   7      160.78      162.13      6.44 o 
  -3  -6   7      250.36      279.69      8.01 o 
  -2  -6   7        0.91        1.46      1.05 o 
  -1  -6   7       74.67       81.82      4.18 o 
   0  -6   7      520.06      518.64      8.76 o 
   1  -6   7      860.60     1004.63      8.80 o 
   2  -6   7       74.98       69.33      1.77 o 
   3  -6   7       16.68       13.02      1.89 o 
   4  -6   7       88.94       87.17      3.65 o 
   5  -6   7       35.79       31.88      2.55 o 
   6  -6   7       21.18       23.25      2.50 o 
   7  -6   7        2.94        2.95      1.49 o 
   8  -6   7      165.94      157.90      5.33 o 
   9  -6   7       10.23        4.39      3.30 o 
  -8  -5   7       23.60       30.54      9.23 o 
  -7  -5   7      107.39       86.02      7.25 o 
  -6  -5   7       22.15       28.42      3.96 o 
  -5  -5   7       90.53       81.29      5.56 o 
  -4  -5   7       20.22       20.60      2.57 o 
  -3  -5   7      119.58      127.33      2.92 o 
  -2  -5   7        2.37        3.46      1.03 o 
  -1  -5   7      609.78      648.23      6.54 o 
   0  -5   7        1.08        1.03      0.82 o 
   1  -5   7      156.68      190.33      3.38 o 
   2  -5   7      424.53      421.74     10.39 o 
   3  -5   7      167.01      187.66      4.40 o 
   4  -5   7      398.13      424.69      8.46 o 
   5  -5   7        2.09        0.47      1.06 o 
   6  -5   7        0.44       -0.42      1.04 o 
   7  -5   7      117.78      124.26      4.53 o 
   9  -5   7       16.67       17.58      3.30 o 
  10  -5   7       39.38       50.10      7.69 o 
  -9  -4   7        3.42        3.95      5.93 o 
  -8  -4   7       62.59       67.46     10.99 o 
  -7  -4   7       47.20       38.35      4.21 o 
  -6  -4   7      280.20      222.21      8.29 o 
  -5  -4   7       43.31       33.70      2.93 o 
  -4  -4   7       77.89       72.17      5.88 o 
  -3  -4   7       38.78       50.22      3.26 o 
  -2  -4   7      106.74      131.77      2.74 o 
  -1  -4   7      158.09      164.86      2.87 o 
   0  -4   7       11.78       10.26      1.24 o 
   1  -4   7     6850.90     7676.91     40.30 o 
   2  -4   7      281.79      291.81      5.10 o 
   3  -4   7       97.75      111.29      3.28 o 
   4  -4   7       56.25       62.93      2.73 o 
   5  -4   7      123.11      141.06      5.40 o 
   6  -4   7        0.03       -1.77      1.58 o 
   7  -4   7       34.06       29.80      3.17 o 
   8  -4   7       46.33       53.62      4.18 o 
   9  -4   7       57.24       69.27      8.57 o 
  10  -4   7       15.16        6.15      5.05 o 
  -9  -3   7        0.01        0.44      4.83 o 
  -8  -3   7        0.18        0.88      4.83 o 
  -7  -3   7        3.10        6.04      2.49 o 
  -6  -3   7        0.07       -0.68      1.89 o 
  -5  -3   7        4.32        3.73      1.61 o 
  -4  -3   7        1.00        1.29      1.63 o 
  -3  -3   7        1.15       10.55      1.48 o 
  -2  -3   7       54.02       56.20      2.39 o 
  -1  -3   7       61.53       60.90      2.05 o 
   0  -3   7      289.77      304.71      5.05 o 
   1  -3   7     1474.26     1637.50     19.17 o 
   2  -3   7       17.06       18.29      1.40 o 
   3  -3   7      177.57      203.57      3.79 o 
   4  -3   7      112.39       98.29      3.72 o 
   5  -3   7      137.34      149.82      6.06 o 
   6  -3   7      187.10      194.24      5.79 o 
   7  -3   7       19.64       21.68      2.26 o 
   8  -3   7       86.96       86.92      4.83 o 
   9  -3   7        0.13        2.60      2.32 o 
  10  -3   7        0.19       -3.30      4.17 o 
 -10  -2   7        0.80        2.42      5.27 o 
  -9  -2   7      200.40      196.73     16.05 o 
  -8  -2   7        5.15        5.49      4.39 o 
  -7  -2   7       41.20       49.83      4.35 o 
  -6  -2   7       55.03       53.21      4.16 o 
  -5  -2   7      150.21      179.32      5.28 o 
  -4  -2   7       14.54       18.30      2.50 o 
  -3  -2   7      370.29      348.24      5.77 o 
  -2  -2   7      324.12      313.37      4.95 o 
  -1  -2   7      374.77      307.96      4.05 o 
   0  -2   7     2414.73     2356.09     16.83 o 
   1  -2   7       80.35       73.81      2.12 o 
   2  -2   7      559.13      558.71      6.62 o 
   3  -2   7      722.58      828.88     10.31 o 
   4  -2   7       13.86       14.12      1.91 o 
   5  -2   7      532.56      557.31      9.21 o 
   6  -2   7        1.68        0.63      1.11 o 
   7  -2   7       19.98       19.22      3.30 o 
   8  -2   7       70.32       66.08      8.13 o 
   9  -2   7       13.67       11.86      5.05 o 
 -10  -1   7       37.40       41.53      9.23 o 
  -9  -1   7      164.65      140.23     13.19 o 
  -8  -1   7      234.61      193.02     14.07 o 
  -7  -1   7      253.96      252.11      8.42 o 
  -6  -1   7       47.52       43.62      3.08 o 
  -5  -1   7       66.03       73.20      3.52 o 
  -4  -1   7        0.59       -0.07      0.97 o 
  -3  -1   7       77.84      111.34      3.19 o 
  -2  -1   7       73.90       68.92      2.08 o 
  -1  -1   7      423.95      411.66      3.64 o 
   0  -1   7      619.34      619.70      5.67 o 
   1  -1   7       25.16       30.78      1.71 o 
   2  -1   7       45.31       34.17      1.46 o 
   3  -1   7       60.35       64.41      2.04 o 
   4  -1   7        2.47        2.46      1.01 o 
   5  -1   7       37.26       39.39      2.79 o 
   6  -1   7       18.43       24.09      2.78 o 
   7  -1   7      200.67      210.18      9.56 o 
   8  -1   7       12.87        8.02      2.69 o 
   9  -1   7       75.40       77.13      9.01 o 
 -11   0   7       12.04       15.82      7.25 o 
 -10   0   7        2.80       -2.64      4.39 o 
  -9   0   7       11.84       13.84      5.93 o 
  -8   0   7        8.32        5.05      4.61 o 
  -7   0   7        2.45        0.79      1.95 o 
  -6   0   7       15.83       16.54      2.86 o 
  -5   0   7        0.78        2.59      1.13 o 
  -4   0   7      429.09      453.86      6.79 o 
  -3   0   7        0.00        0.19      0.80 o 
  -2   0   7        8.32        6.30      0.81 o 
  -1   0   7      943.62      990.70     10.94 o 
   0   0   7      215.55      213.70      2.28 o 
   1   0   7       96.75       75.39      2.27 o 
   2   0   7      106.00       75.17      2.44 o 
   3   0   7        2.80        5.35      2.19 o 
   4   0   7       10.89        6.77      1.99 o 
   5   0   7        0.66        2.08      1.42 o 
   6   0   7      109.94      103.58      6.04 o 
   7   0   7      167.97      166.10     13.30 o 
   8   0   7       94.51      127.68      9.89 o 
 -11   1   7       22.07       26.37      7.69 o 
 -10   1   7       66.20       75.37     10.77 o 
  -9   1   7      104.99      116.26     11.65 o 
  -8   1   7       37.09       43.73      7.69 o 
  -7   1   7       12.43       13.10      2.10 o 
  -6   1   7        0.05        0.21      1.10 o 
  -5   1   7      309.72      289.63      5.65 o 
  -4   1   7       40.67       52.15      2.32 o 
  -3   1   7      746.98      704.20      6.60 o 
  -2   1   7        6.65       10.26      0.88 o 
  -1   1   7      507.36      501.93      4.36 o 
   0   1   7     1643.69     1766.67     12.70 o 
   1   1   7      146.63      112.74      2.96 o 
   2   1   7        4.93        0.67      1.02 o 
   3   1   7       31.20       27.11      2.41 o 
   4   1   7       34.69       36.95      2.66 o 
   5   1   7        8.66       19.28      2.94 o 
   6   1   7      122.63      123.78      7.03 o 
   7   1   7        0.71        0.97      2.16 o 
   8   1   7       16.80       11.65      5.27 o 
 -11   2   7       65.06       49.88      9.67 o 
 -10   2   7        9.98        5.05      4.61 o 
  -9   2   7       10.77        7.67      2.96 o 
  -8   2   7        2.89        5.18      1.72 o 
  -7   2   7        7.54        7.29      1.84 o 
  -6   2   7      104.21      100.20      2.65 o 
  -5   2   7      122.06      108.75      2.81 o 
  -4   2   7      417.03      424.16      5.23 o 
  -3   2   7      262.95      262.31      3.84 o 
  -2   2   7       36.40       34.75      1.43 o 
  -1   2   7       66.18       65.49      1.94 o 
   0   2   7     3029.88     2867.17     19.59 o 
   1   2   7     2896.68     3006.17     17.77 o 
   2   2   7       14.43       15.54      1.72 o 
   3   2   7      103.21       84.39      3.29 o 
   4   2   7       12.49       13.92      2.18 o 
   5   2   7      354.42      351.93     10.21 o 
   6   2   7        0.82        0.29      2.31 o 
   7   2   7        4.37        0.88      3.74 o 
 -11   3   7        1.17       -0.97      2.87 o 
 -10   3   7        1.19       -0.84      2.80 o 
  -9   3   7       49.59       50.43      5.12 o 
  -8   3   7       73.70       71.03      3.89 o 
  -7   3   7      360.47      375.03      6.22 o 
  -6   3   7      118.84      126.09      3.07 o 
  -5   3   7       33.94       37.01      2.36 o 
  -4   3   7       25.05       31.19      2.04 o 
  -3   3   7        8.77        5.04      0.99 o 
  -2   3   7       56.00       46.66      1.83 o 
  -1   3   7     1491.33     1434.03     12.00 o 
   0   3   7       33.41       20.20      1.45 o 
   1   3   7      173.67      163.41      2.78 o 
   2   3   7       28.59       22.54      2.14 o 
   3   3   7       20.36       18.88      2.34 o 
   4   3   7      198.31      181.75      5.15 o 
   5   3   7       18.12       18.20      3.38 o 
   6   3   7        2.55        0.44      3.30 o 
   7   3   7        1.56        3.08      4.39 o 
 -11   4   7        0.00        1.77      3.27 o 
 -10   4   7      196.84      206.00      9.51 o 
  -9   4   7      210.24      206.23     11.76 o 
  -8   4   7        0.96        1.21      1.58 o 
  -7   4   7        7.94        8.22      1.51 o 
  -6   4   7       43.01       46.56      2.15 o 
  -5   4   7      344.46      336.92      6.46 o 
  -4   4   7        0.21        1.06      0.86 o 
  -3   4   7       27.96       19.60      1.36 o 
  -2   4   7       14.28       13.32      1.13 o 
  -1   4   7       56.56       62.55      1.95 o 
   0   4   7      452.79      448.25      6.20 o 
   1   4   7        8.67       11.95      1.37 o 
   2   4   7      122.40      123.83      2.89 o 
   3   4   7        0.09       -0.10      1.49 o 
   4   4   7        3.32        3.19      2.43 o 
   5   4   7        3.96        4.64      2.94 o 
   6   4   7       18.55       15.27      5.60 o 
 -11   5   7        4.93        4.70      3.48 o 
 -10   5   7       61.39       63.23      5.96 o 
  -9   5   7       13.69        9.76      3.22 o 
  -8   5   7      223.79      239.78      6.68 o 
  -7   5   7       16.29       15.62      1.79 o 
  -6   5   7        1.47        0.53      0.99 o 
  -5   5   7        0.46        0.33      0.96 o 
  -4   5   7       13.02       20.66      1.68 o 
  -3   5   7       74.43       74.79      2.48 o 
  -2   5   7       27.23       31.17      1.80 o 
  -1   5   7       47.17       36.33      2.10 o 
   0   5   7       95.72       91.53      3.07 o 
   1   5   7       16.33       14.38      1.40 o 
   2   5   7        1.73        2.12      1.61 o 
   3   5   7        6.95        6.79      2.12 o 
   4   5   7       59.05       57.04      5.48 o 
   5   5   7        0.02        0.22      2.80 o 
 -11   6   7       17.58       10.97      4.83 o 
 -10   6   7        0.97        2.10      3.05 o 
  -9   6   7      101.82       92.15      6.54 o 
  -8   6   7       50.54       51.85      2.86 o 
  -7   6   7       21.54       28.17      2.55 o 
  -6   6   7       75.00       71.42      2.89 o 
  -5   6   7       18.67       15.08      1.70 o 
  -4   6   7      143.65      140.79      3.50 o 
  -3   6   7       31.07       34.22      2.01 o 
  -2   6   7       18.81       22.66      1.80 o 
  -1   6   7       16.21       16.19      1.81 o 
   0   6   7        0.04       -2.00      1.40 o 
   1   6   7        8.61        5.36      1.97 o 
   2   6   7        0.43        1.39      1.82 o 
   3   6   7       35.23       43.84      6.81 o 
   4   6   7        0.61        3.30      2.95 o 
   5   6   7        0.05        1.51      3.34 o 
 -11   7   7        1.56        3.51      3.53 o 
 -10   7   7       13.56        7.38      3.53 o 
  -9   7   7       11.97       13.13      2.03 o 
  -8   7   7       24.42       21.17      2.27 o 
  -7   7   7        0.08        1.02      1.37 o 
  -6   7   7      116.02      123.60      3.78 o 
  -5   7   7       55.52       70.92      4.03 o 
  -4   7   7       10.93       12.34      1.68 o 
  -3   7   7        6.67        6.46      1.44 o 
  -2   7   7       35.71       43.83      2.71 o 
  -1   7   7      102.38      114.44      3.88 o 
   0   7   7       48.44       46.62      3.43 o 
   1   7   7        0.06       -0.74      1.88 o 
   2   7   7       36.97       35.21      3.52 o 
   3   7   7        0.36        0.75      4.61 o 
   4   7   7        0.29       -1.72      3.25 o 
 -11   8   7       24.79       25.34      5.32 o 
 -10   8   7        0.59       -0.52      3.05 o 
  -9   8   7       21.24       12.65      2.62 o 
  -8   8   7        0.84       -0.62      1.51 o 
  -7   8   7       35.31       44.37      3.05 o 
  -6   8   7        3.70        2.56      1.40 o 
  -5   8   7       20.82       18.74      2.11 o 
  -4   8   7        5.08        1.91      1.42 o 
  -3   8   7       44.05       43.36      3.04 o 
  -2   8   7       10.00       16.45      2.51 o 
  -1   8   7        4.97        5.45      1.79 o 
   0   8   7        1.19        1.24      2.07 o 
   1   8   7       27.46       28.83      3.37 o 
   2   8   7        1.64        7.29      3.66 o 
   3   8   7        0.89        2.61      3.85 o 
 -11   9   7        4.12        3.27      3.82 o 
 -10   9   7        4.96        3.94      3.17 o 
  -9   9   7       11.16        7.58      2.01 o 
  -8   9   7       19.25       19.49      2.57 o 
  -7   9   7        0.06       -0.43      1.56 o 
  -6   9   7        0.09        1.12      1.45 o 
  -5   9   7       35.03       32.78      3.08 o 
  -4   9   7        4.79        3.54      1.73 o 
  -3   9   7        0.36        0.15      1.59 o 
  -2   9   7        9.89        4.70      2.04 o 
  -1   9   7       62.97       65.82      3.75 o 
   0   9   7       10.70        8.05      4.83 o 
   1   9   7        2.34        1.35      3.69 o 
 -10  10   7       22.02       24.11      4.71 o 
  -9  10   7       27.04       29.31      3.09 o 
  -8  10   7        5.57       10.00      2.44 o 
  -7  10   7       16.80       19.77      2.69 o 
  -6  10   7        3.92        0.59      1.77 o 
  -5  10   7       19.65       19.07      2.65 o 
  -4  10   7       18.31       15.59      3.85 o 
  -3  10   7       13.06        8.88      3.03 o 
  -2  10   7        0.80       -1.45      2.64 o 
  -1  10   7       10.17        6.92      4.28 o 
   0  10   7        0.65        3.95      3.80 o 
  -9  11   7        7.64       11.21      2.62 o 
  -8  11   7        0.59       -1.39      1.97 o 
  -7  11   7        0.00        1.59      2.11 o 
  -6  11   7        0.53        0.74      2.06 o 
  -5  11   7        7.39        5.95      2.47 o 
  -4  11   7       30.18       36.91      4.58 o 
  -3  11   7        1.33       -3.62      2.48 o 
  -2  11   7       13.60       12.42      3.72 o 
  -6  12   7        5.91        5.30      2.60 o 
  -5  12   7       20.41       15.67      3.34 o 
   1 -13   8        0.25       -1.98      2.86 o 
   2 -13   8       14.07       15.16      4.17 o 
   3 -13   8        0.92       -3.74      6.37 o 
   4 -13   8        8.68        2.42      7.91 o 
   5 -13   8        0.76        0.44      5.49 o 
   6 -13   8       20.39       -0.44      6.37 o 
   7 -13   8        1.05        0.93      2.28 o 
  -1 -12   8       42.00       35.16      6.37 o 
   0 -12   8       20.91       20.87      4.83 o 
   1 -12   8        0.67        1.76      3.08 o 
   2 -12   8        5.76        1.26      6.04 o 
   3 -12   8       15.86       -5.05      5.49 o 
   4 -12   8        1.98        2.42      6.59 o 
   5 -12   8        5.52       -0.88      5.27 o 
   6 -12   8        4.88        3.86      2.97 o 
   7 -12   8       14.95        5.55      3.69 o 
   8 -12   8        6.13        4.30      2.98 o 
  -3 -11   8       73.11       88.12      9.23 o 
  -2 -11   8       23.78       25.73      8.79 o 
  -1 -11   8        0.08        0.88      2.86 o 
   0 -11   8        0.17       -1.56      2.14 o 
   1 -11   8       28.90       18.74      6.66 o 
   2 -11   8       13.96        6.71      2.32 o 
   3 -11   8        0.54       -1.51      2.61 o 
   4 -11   8        0.00       -0.74      2.61 o 
   5 -11   8       52.57       60.57     17.14 o 
   6 -11   8       12.50       10.54      3.94 o 
   7 -11   8        0.13       -0.21      2.64 o 
   8 -11   8        4.75        0.99      3.00 o 
   9 -11   8        2.26        2.08      3.80 o 
  -4 -10   8        3.56        4.17      4.61 o 
  -3 -10   8        0.01        1.14      2.72 o 
  -2 -10   8       26.20       30.46      4.12 o 
  -1 -10   8        3.48        2.16      2.18 o 
   0 -10   8      134.74      132.10      6.16 o 
   1 -10   8        1.15        1.77      1.76 o 
   2 -10   8       51.43       36.96      6.70 o 
   3 -10   8        0.11        0.95      2.57 o 
   4 -10   8       17.73       22.68      5.74 o 
   5 -10   8       13.04       10.18      3.08 o 
   6 -10   8       61.63       63.14      6.05 o 
   7 -10   8       36.39       42.11      5.36 o 
   8 -10   8        2.60        2.95      3.25 o 
   9 -10   8        1.15        2.30      5.05 o 
  -5  -9   8        5.52        9.23      4.39 o 
  -4  -9   8       37.70       43.29      6.59 o 
  -3  -9   8      131.36      144.87      7.07 o 
  -2  -9   8       72.91       82.03      7.69 o 
  -1  -9   8       42.11       52.23      3.81 o 
   0  -9   8       10.15        6.77      2.30 o 
   1  -9   8        3.48        0.62      1.61 o 
   2  -9   8       53.86       65.24      3.76 o 
   3  -9   8       10.12       13.04      1.75 o 
   4  -9   8      101.76      113.15      6.00 o 
   5  -9   8      172.65      180.09      6.33 o 
   6  -9   8      216.04      228.97      6.67 o 
   7  -9   8       19.07       14.32      2.83 o 
   8  -9   8        5.19        0.06      1.85 o 
   9  -9   8        0.04        1.47      8.02 o 
  -6  -8   8        5.59        5.49      3.95 o 
  -5  -8   8        0.18        0.00      3.08 o 
  -4  -8   8       68.48       74.29      5.51 o 
  -3  -8   8      108.25      109.25      9.23 o 
  -2  -8   8      221.68      230.00      6.57 o 
  -1  -8   8      160.94      138.34      4.50 o 
   0  -8   8        0.20        1.45      1.24 o 
   1  -8   8       49.56       55.77      2.67 o 
   2  -8   8        6.16        7.67      1.86 o 
   3  -8   8       37.88       29.99      1.77 o 
   4  -8   8      153.56      159.72      5.35 o 
   5  -8   8      603.81      680.23     11.08 o 
   6  -8   8       17.43       11.12      2.80 o 
   7  -8   8       96.68       92.22      6.15 o 
   8  -8   8        4.11        3.23      1.82 o 
   9  -8   8       18.33       12.04      2.92 o 
  -7  -7   8       21.74       33.62      5.71 o 
  -6  -7   8        2.23       -2.64      2.86 o 
  -5  -7   8       26.13       28.56      5.49 o 
  -4  -7   8      117.31      107.17      9.34 o 
  -3  -7   8      415.88      449.50     10.80 o 
  -2  -7   8      304.34      332.22      6.41 o 
  -1  -7   8        1.26        3.28      1.21 o 
   0  -7   8      117.67      124.82      3.53 o 
   1  -7   8        0.46       -0.59      1.06 o 
   2  -7   8      640.49      685.76      7.89 o 
   3  -7   8      160.02      174.43      8.85 o 
   4  -7   8      166.08      189.80      8.19 o 
   5  -7   8        1.02        1.23      1.52 o 
   6  -7   8        5.01        1.59      1.63 o 
   7  -7   8       35.38       36.65      4.65 o 
   8  -7   8        0.12        0.00      1.59 o 
   9  -7   8        1.39        2.86      2.64 o 
  -7  -6   8       37.21       36.26      5.71 o 
  -6  -6   8        9.58        9.45      3.74 o 
  -5  -6   8      238.28      205.99     10.33 o 
  -4  -6   8       55.37       44.05      4.39 o 
  -3  -6   8      214.33      195.83      5.54 o 
  -2  -6   8      161.82      176.70      3.64 o 
  -1  -6   8      126.90      107.40      2.85 o 
   0  -6   8      122.98      142.55      3.88 o 
   1  -6   8       81.54       83.41      2.87 o 
   2  -6   8      126.05      137.64      3.78 o 
   3  -6   8     1081.31     1107.95     15.38 o 
   4  -6   8      204.28      201.45      7.08 o 
   5  -6   8      265.19      264.62      7.27 o 
   6  -6   8        0.01       -1.08      1.41 o 
   7  -6   8      145.72      163.82      5.36 o 
   8  -6   8        3.23       -0.55      1.43 o 
   9  -6   8       80.62       88.12      5.49 o 
  -8  -5   8        5.09        5.52      3.30 o 
  -7  -5   8        4.87        3.15      2.85 o 
  -6  -5   8      151.62      144.32      7.29 o 
  -5  -5   8      211.74      217.53      7.60 o 
  -4  -5   8      337.21      342.94      9.02 o 
  -3  -5   8      605.01      633.18      6.76 o 
  -2  -5   8       29.99       40.95      1.90 o 
  -1  -5   8        0.31        0.58      0.77 o 
   0  -5   8       64.21       60.12      2.14 o 
   1  -5   8      351.58      398.15      4.35 o 
   2  -5   8      345.89      363.48      6.11 o 
   3  -5   8       91.18       99.19      3.87 o 
   4  -5   8        9.89        6.80      1.55 o 
   5  -5   8       47.50       50.22      3.47 o 
   6  -5   8        2.77        2.34      1.17 o 
   7  -5   8       12.22       18.00      6.52 o 
  10  -5   8        1.51        2.86      5.05 o 
  -9  -4   8       14.37        8.13      7.25 o 
  -8  -4   8       28.05       26.12      4.04 o 
  -7  -4   8       20.28       27.85      4.50 o 
  -6  -4   8       59.25       55.64      4.72 o 
  -5  -4   8        7.18        8.99      2.17 o 
  -4  -4   8      110.74      104.82      4.37 o 
  -3  -4   8      306.17      326.55      4.91 o 
  -2  -4   8       59.67       77.38      2.18 o 
  -1  -4   8     2297.52     2521.54     19.77 o 
   0  -4   8       17.26       18.06      1.33 o 
   1  -4   8       15.41       14.60      1.70 o 
   2  -4   8      272.40      279.71      5.65 o 
   3  -4   8      104.96      108.59      3.72 o 
   4  -4   8      179.18      224.74      4.13 o 
   5  -4   8      123.17      125.61      4.95 o 
   6  -4   8        0.41        0.09      2.61 o 
   7  -4   8        0.81       -0.61      1.95 o 
   9  -4   8       23.52       17.80      5.71 o 
  -9  -3   8        5.37       12.74      7.03 o 
  -8  -3   8       66.71       93.83      6.08 o 
  -7  -3   8      198.79      169.46      7.42 o 
  -6  -3   8        4.29        6.26      2.66 o 
  -5  -3   8      178.68      188.84      5.77 o 
  -4  -3   8       24.55       25.75      2.87 o 
  -3  -3   8      307.56      315.93      4.51 o 
  -2  -3   8      665.93      672.27      6.74 o 
  -1  -3   8      650.28      654.73     12.94 o 
   0  -3   8     1326.81     1535.67     12.45 o 
   1  -3   8      154.86      181.17      3.62 o 
   2  -3   8      933.48      895.15      9.51 o 
   3  -3   8        3.58        4.42      1.10 o 
   4  -3   8       16.59       17.82      1.56 o 
   5  -3   8        1.90        0.37      2.09 o 
   6  -3   8        0.23        1.31      2.40 o 
   7  -3   8        0.04       -0.44      2.64 o 
   8  -3   8        1.20       -0.80      1.70 o 
   9  -3   8       73.70       72.74      8.35 o 
 -10  -2   8        1.59        2.64      5.71 o 
  -9  -2   8       11.22       11.43      6.37 o 
  -8  -2   8        8.48        5.71      2.55 o 
  -7  -2   8       84.70       61.96      8.46 o 
  -6  -2   8      292.38      240.72      8.58 o 
  -5  -2   8        8.25        9.24      2.00 o 
  -4  -2   8      137.50      122.48      3.80 o 
  -3  -2   8      350.62      332.06      4.46 o 
  -2  -2   8       25.22       30.36      1.43 o 
  -1  -2   8     1093.07     1094.78      9.31 o 
   0  -2   8      478.53      542.16      5.23 o 
   1  -2   8     1315.37     1513.36     13.25 o 
   2  -2   8       32.40       23.61      1.53 o 
   3  -2   8      508.80      525.55      6.84 o 
   4  -2   8      107.73      130.53      3.22 o 
   5  -2   8       31.66       33.60      2.03 o 
   6  -2   8      108.73       97.15      3.18 o 
   7  -2   8       25.79       34.07      4.39 o 
   8  -2   8       15.46       10.14      2.68 o 
   9  -2   8        2.42       -1.98      4.17 o 
 -10  -1   8       88.35       89.66     12.53 o 
  -9  -1   8       25.17       23.07      7.47 o 
  -8  -1   8      248.34      223.87     16.27 o 
  -7  -1   8       59.38       51.25      4.42 o 
  -6  -1   8      140.12      131.94      4.87 o 
  -5  -1   8       33.03       31.32      2.14 o 
  -4  -1   8     1112.30     1155.03     13.38 o 
  -3  -1   8      235.79      251.77      3.73 o 
  -2  -1   8      381.36      396.73      4.42 o 
  -1  -1   8     1511.88     1704.84     16.60 o 
   0  -1   8       74.72       86.81      1.91 o 
   1  -1   8       65.43       60.32      2.06 o 
   2  -1   8      327.85      388.12      6.91 o 
   3  -1   8      559.33      588.94      7.60 o 
   4  -1   8       16.90       17.74      1.68 o 
   5  -1   8      128.39      123.17      3.68 o 
   6  -1   8       47.53       42.24      4.94 o 
   7  -1   8      155.38      138.00      5.97 o 
   8  -1   8        6.76        5.27      4.39 o 
   9  -1   8        5.79        4.17      5.05 o 
 -10   0   8        1.53       -0.22      4.61 o 
  -9   0   8       12.33        6.81      5.27 o 
  -8   0   8        0.03       -0.26      1.98 o 
  -7   0   8        3.33        4.46      2.36 o 
  -6   0   8      143.36      167.42      5.35 o 
  -5   0   8       20.43       14.29      1.77 o 
  -4   0   8      257.29      201.37      3.52 o 
  -3   0   8      258.82      244.22      3.65 o 
  -2   0   8       28.73       13.77      1.05 o 
  -1   0   8     1182.35     1173.04     11.59 o 
   1   0   8      515.06      613.11      7.47 o 
   2   0   8        1.03        3.85      1.11 o 
   3   0   8        0.23        0.94      2.11 o 
   4   0   8      314.32      309.66      5.81 o 
   5   0   8        6.48        5.42      1.65 o 
   6   0   8        2.33        1.20      2.00 o 
   7   0   8      125.70      115.79      6.05 o 
   8   0   8       20.47       24.61      6.15 o 
 -11   1   8       18.70       20.43      7.69 o 
 -10   1   8        0.50        1.32      4.61 o 
  -9   1   8        1.78        2.86      4.83 o 
  -8   1   8      133.67      120.39      9.01 o 
  -7   1   8        1.98        1.64      1.55 o 
  -6   1   8        9.64        9.95      1.30 o 
  -5   1   8        5.86        6.07      1.02 o 
  -4   1   8     1034.70     1001.69      8.96 o 
  -3   1   8        0.01       -0.53      0.71 o 
  -2   1   8       24.26       29.88      1.07 o 
  -1   1   8      372.94      382.30      5.50 o 
   0   1   8      809.16      814.17      6.37 o 
   1   1   8      233.76      229.91      4.44 o 
   2   1   8       11.42        6.05      1.30 o 
   3   1   8      113.11      105.14      3.46 o 
   4   1   8       35.87       35.04      2.46 o 
   5   1   8       44.43       41.46      5.38 o 
   6   1   8      119.48      132.44     15.16 o 
   7   1   8       53.02       64.16      7.69 o 
   8   1   8       53.18       48.12      7.69 o 
 -11   2   8       50.50       47.68     10.11 o 
 -10   2   8       16.09       29.00      7.91 o 
  -9   2   8       14.87       13.26      3.53 o 
  -8   2   8       56.06       46.88      3.36 o 
  -7   2   8       71.68       74.91      3.88 o 
  -6   2   8       10.18        8.44      1.28 o 
  -5   2   8      659.39      638.87      9.05 o 
  -4   2   8      392.58      402.61      5.45 o 
  -3   2   8     1354.65     1341.18     15.17 o 
  -2   2   8      813.74      884.63      7.53 o 
  -1   2   8     2733.82     2762.10     19.25 o 
   0   2   8     2415.17     2517.02     15.80 o 
   1   2   8        0.02       -0.69      0.97 o 
   2   2   8       41.15       43.11      2.47 o 
   3   2   8       68.89       60.66      2.95 o 
   4   2   8        1.01       -1.04      1.44 o 
   5   2   8      210.25      202.27      8.13 o 
   6   2   8       44.20       36.22      5.27 o 
   7   2   8        8.98        4.61      4.39 o 
 -11   3   8        3.25        5.42      3.41 o 
 -10   3   8        1.36        5.88      3.21 o 
  -9   3   8        6.97        5.14      1.98 o 
  -8   3   8       75.47       87.08      4.26 o 
  -7   3   8        5.79       11.44      1.85 o 
  -6   3   8       33.86       36.73      2.04 o 
  -5   3   8       53.35       64.49      2.36 o 
  -4   3   8        7.16       10.73      1.27 o 
  -3   3   8      557.67      581.54      6.22 o 
  -2   3   8      591.39      625.35      8.35 o 
  -1   3   8        8.20        8.33      1.19 o 
   0   3   8      343.60      351.14      5.07 o 
   1   3   8      322.19      340.29      4.80 o 
   2   3   8      220.62      217.98      5.29 o 
   3   3   8        2.56        1.83      1.56 o 
   4   3   8       45.46       42.36      4.05 o 
   5   3   8       54.33       56.49      5.01 o 
   6   3   8        5.58        9.23      4.61 o 
 -11   4   8       11.01       18.29      4.63 o 
 -10   4   8        6.58        8.00      3.62 o 
  -9   4   8        0.01       -1.23      1.76 o 
  -8   4   8      157.60      164.20      5.64 o 
  -7   4   8      108.97      102.83      3.40 o 
  -6   4   8      256.27      241.49      4.41 o 
  -5   4   8       86.97       80.20      2.73 o 
  -4   4   8      228.93      229.74      4.97 o 
  -3   4   8       23.42       18.21      1.42 o 
  -2   4   8      328.65      339.74      4.84 o 
  -1   4   8        6.65       16.44      1.56 o 
   0   4   8       22.80       16.00      2.50 o 
   1   4   8       27.28       23.84      2.76 o 
   2   4   8       54.90       64.92      5.48 o 
   3   4   8       14.12       14.64      2.38 o 
   4   4   8       93.87       92.79      6.07 o 
   5   4   8        0.43        0.88      2.64 o 
   6   4   8        0.62       -2.29      2.94 o 
 -11   5   8        0.32        4.31      3.69 o 
 -10   5   8       13.29       14.99      4.15 o 
  -9   5   8      230.11      238.02      7.11 o 
  -8   5   8        1.05        0.16      1.37 o 
  -7   5   8       15.96       19.44      2.01 o 
  -6   5   8      135.54      155.82      3.73 o 
  -5   5   8       69.68       67.19      2.78 o 
  -4   5   8        9.85       11.76      1.36 o 
  -3   5   8        7.19       10.47      1.25 o 
  -2   5   8       58.91       50.47      3.64 o 
  -1   5   8       31.40       35.53      1.94 o 
   0   5   8        8.88        9.27      2.04 o 
   1   5   8        2.01        2.44      1.57 o 
   2   5   8       87.51       81.72      6.53 o 
   3   5   8        5.62        5.05      2.25 o 
   4   5   8       69.13       68.91      6.02 o 
   5   5   8        6.09        6.81      5.05 o 
 -11   6   8       16.42       26.62      5.60 o 
 -10   6   8       29.33       38.01      5.32 o 
  -9   6   8       87.20      107.54      5.06 o 
  -8   6   8       22.27       21.10      2.27 o 
  -7   6   8       21.87       33.67      2.50 o 
  -6   6   8        1.94        1.22      1.20 o 
  -5   6   8      150.32      153.98      4.23 o 
  -4   6   8        3.31        1.83      1.18 o 
  -3   6   8       49.70       61.08      2.55 o 
  -2   6   8        4.78        6.16      1.51 o 
  -1   6   8       29.59       29.49      2.73 o 
   0   6   8        2.27        2.36      1.72 o 
   1   6   8      136.51      129.03      4.93 o 
   2   6   8        3.97        2.29      2.09 o 
   3   6   8       77.12       69.86      6.05 o 
   4   6   8        0.15       -0.88      3.95 o 
 -11   7   8        1.41       -1.94      3.25 o 
 -10   7   8        5.65        4.75      3.64 o 
  -9   7   8       31.92       33.52      2.76 o 
  -8   7   8       24.11       32.12      2.65 o 
  -7   7   8       24.94       27.27      2.79 o 
  -6   7   8       17.79       19.24      2.04 o 
  -5   7   8      103.06      104.73      3.60 o 
  -4   7   8       51.42       61.53      2.90 o 
  -3   7   8        1.40        0.50      1.38 o 
  -2   7   8       28.74       24.53      2.33 o 
  -1   7   8        3.95        4.31      1.62 o 
   0   7   8        9.33        7.72      2.25 o 
   1   7   8        2.77        2.70      2.18 o 
   2   7   8        2.39        0.28      2.77 o 
   3   7   8       23.99       15.60      6.81 o 
 -11   8   8        2.96        0.98      3.90 o 
 -10   8   8        0.04        0.82      2.09 o 
  -9   8   8        0.45        0.33      1.69 o 
  -8   8   8        0.57       -0.23      1.57 o 
  -7   8   8        0.07        1.68      1.71 o 
  -6   8   8        9.94       10.73      1.90 o 
  -5   8   8       36.04       43.33      2.94 o 
  -4   8   8       10.46       10.18      1.84 o 
  -3   8   8       24.55       27.74      2.67 o 
  -2   8   8        4.51        5.84      1.83 o 
  -1   8   8       71.70       77.93      3.74 o 
   0   8   8       30.94       34.06      3.50 o 
   1   8   8        5.50        2.64      5.71 o 
   2   8   8       32.83       31.42      8.79 o 
 -10   9   8        0.77       -0.29      2.02 o 
  -9   9   8        0.41       -0.31      1.92 o 
  -8   9   8       11.08       15.10      2.52 o 
  -7   9   8       42.50       37.19      3.20 o 
  -6   9   8        7.08        6.86      1.87 o 
  -5   9   8       14.57       18.26      3.27 o 
  -4   9   8        0.48       -1.03      2.06 o 
  -3   9   8       38.73       35.70      3.96 o 
  -2   9   8       78.95      104.60      8.13 o 
  -1   9   8        4.54        4.08      2.77 o 
   0   9   8        0.21       -1.98      4.17 o 
   1   9   8       56.19       60.43     11.43 o 
  -9  10   8        0.04       -0.82      1.88 o 
  -8  10   8        9.96       13.34      2.56 o 
  -7  10   8       13.11       11.37      2.43 o 
  -6  10   8        0.02        0.16      1.63 o 
  -5  10   8        3.17        2.16      2.28 o 
  -4  10   8        2.29       -1.10      3.30 o 
  -3  10   8        3.76        1.10      3.30 o 
  -2  10   8        4.36        3.08      3.52 o 
  -1  10   8       26.27       25.27      5.49 o 
  -8  11   8        1.44        3.58      2.36 o 
  -7  11   8        6.80        2.98      2.50 o 
  -6  11   8        0.27        0.90      2.23 o 
  -5  11   8        0.94        1.98      4.39 o 
  -4  11   8        0.01       -4.17      3.52 o 
  -3  11   8        0.87        3.52      4.17 o 
   1 -13   9        0.05       -0.88      3.08 o 
   2 -13   9       15.00        8.57      8.79 o 
   3 -13   9        1.61       -2.20      6.81 o 
   4 -13   9        2.86       -0.22      6.37 o 
   5 -13   9       17.24       -1.54      5.49 o 
   6 -13   9        0.68        3.30      5.93 o 
  -1 -12   9       23.63       27.47      5.71 o 
   0 -12   9        0.89       -0.44      3.08 o 
   1 -12   9       63.48       61.09      6.37 o 
   2 -12   9       85.04       -4.40      7.25 o 
   3 -12   9       10.48        0.00      6.59 o 
   4 -12   9        0.52        2.42      6.37 o 
   5 -12   9        3.54        5.05      6.37 o 
   6 -12   9        5.36        3.47      3.21 o 
   7 -12   9        1.50        0.33      2.87 o 
   8 -12   9        0.83        3.84      3.69 o 
  -3 -11   9        0.05       -1.77      2.94 o 
  -2 -11   9        3.92        7.47      3.95 o 
  -1 -11   9        8.28        9.89      4.17 o 
   0 -11   9        6.51        8.94      2.79 o 
   1 -11   9        1.12        0.88      2.00 o 
   2 -11   9       41.55       53.83      5.98 o 
   3 -11   9        2.76        0.01      2.77 o 
   4 -11   9        0.00       -1.32      4.83 o 
   5 -11   9       25.81        1.98      5.05 o 
   6 -11   9        4.67        2.49      2.79 o 
   7 -11   9        5.96        6.34      3.80 o 
   8 -11   9        1.39        1.75      3.56 o 
  -4 -10   9        0.00       -0.22      4.17 o 
  -3 -10   9        3.72        1.67      2.78 o 
  -2 -10   9       54.39       61.53      7.03 o 
  -1 -10   9        9.39        6.34      2.57 o 
   0 -10   9       39.47       35.64      6.39 o 
   1 -10   9       19.34        9.20      3.43 o 
   2 -10   9      105.43       82.89      6.44 o 
   3 -10   9        4.39        3.13      2.21 o 
   4 -10   9       16.21       21.38      2.88 o 
   5 -10   9        1.68       -1.91      1.93 o 
   6 -10   9        3.34       -2.12      2.39 o 
   7 -10   9       10.02        4.47      2.95 o 
   8 -10   9        1.74        2.78      3.00 o 
   9 -10   9       12.79       19.12      4.57 o 
  -5  -9   9        0.69       -2.86      3.30 o 
  -4  -9   9       13.64       11.64      5.60 o 
  -3  -9   9       24.82       23.53      4.72 o 
  -2  -9   9        2.34        1.32      3.08 o 
  -1  -9   9        2.85        6.32      2.66 o 
   0  -9   9        1.04       -2.45      2.08 o 
   1  -9   9      263.04      294.21      7.18 o 
   2  -9   9        0.77        2.55      1.70 o 
   3  -9   9        0.90        0.97      1.15 o 
   4  -9   9      272.74      284.53     10.73 o 
   5  -9   9      243.18      269.26      7.27 o 
   6  -9   9        4.81        1.69      1.88 o 
   7  -9   9        7.84        5.90      2.15 o 
   8  -9   9       12.44       12.20      4.11 o 
   9  -9   9        0.00        2.11      3.48 o 
  -6  -8   9       46.40       38.01      6.37 o 
  -5  -8   9       63.84       82.18      8.35 o 
  -4  -8   9       32.15       32.56      4.10 o 
  -3  -8   9       19.38       16.78      4.72 o 
  -2  -8   9      107.91      114.82      4.34 o 
  -1  -8   9        3.65        3.68      1.51 o 
   0  -8   9       99.50      104.84      4.57 o 
   1  -8   9      103.15      108.61      3.86 o 
   2  -8   9       40.36       28.79      2.03 o 
   3  -8   9       13.19       14.83      3.68 o 
   4  -8   9      472.20      508.96      9.50 o 
   5  -8   9      194.73      205.86      8.00 o 
   6  -8   9      295.36      312.46      7.65 o 
   7  -8   9        5.60        7.48      2.16 o 
   8  -8   9        2.43        3.85      1.86 o 
   9  -8   9        0.14       -0.44      3.53 o 
  -7  -7   9        0.15        1.54      3.52 o 
  -6  -7   9       29.99       42.63      6.59 o 
  -5  -7   9       90.09       87.68      7.91 o 
  -4  -7   9       13.63       13.69      3.18 o 
  -3  -7   9       27.02       26.40      3.49 o 
  -2  -7   9        0.03       -1.16      1.17 o 
  -1  -7   9       11.58        8.09      1.62 o 
   0  -7   9       34.44       37.41      3.55 o 
   1  -7   9       25.22       21.35      1.78 o 
   2  -7   9       13.58       13.58      1.92 o 
   3  -7   9       51.73       59.17      3.37 o 
   4  -7   9       60.55       62.83      3.56 o 
   5  -7   9      295.60      311.30      7.16 o 
   6  -7   9        0.21        0.43      1.59 o 
   7  -7   9        2.84       -0.36      1.65 o 
   8  -7   9        4.67        5.33      1.78 o 
  -7  -6   9        0.08        0.88      3.52 o 
  -6  -6   9       39.33       45.92      6.15 o 
  -5  -6   9        4.39        2.19      2.37 o 
  -4  -6   9     1161.31     1209.00     19.32 o 
  -3  -6   9      385.91      368.40      6.54 o 
  -2  -6   9       82.72      102.32      2.99 o 
  -1  -6   9        2.66        3.46      1.52 o 
   0  -6   9        3.16        3.69      1.06 o 
   1  -6   9      591.84      632.99      7.16 o 
   2  -6   9       10.08        5.91      2.18 o 
   3  -6   9       53.92       64.68      3.92 o 
   4  -6   9        3.01        2.83      1.59 o 
   5  -6   9       16.89       14.94      2.69 o 
   6  -6   9        0.40        1.00      2.38 o 
   7  -6   9       13.61       22.59      3.25 o 
   8  -6   9       35.58       33.43      3.24 o 
  -8  -5   9       62.60       52.08      6.37 o 
  -7  -5   9       18.03       33.84      5.27 o 
  -6  -5   9       70.58       72.74      6.81 o 
  -5  -5   9       13.33       14.14      2.94 o 
  -4  -5   9      234.05      227.21     18.25 o 
  -3  -5   9       75.48       71.65      2.49 o 
  -2  -5   9       52.23       42.34      2.15 o 
  -1  -5   9       65.19       66.46      2.17 o 
   0  -5   9      126.26      117.15      2.91 o 
   1  -5   9        6.17       16.24      1.38 o 
   2  -5   9       64.56       66.23      4.22 o 
   3  -5   9      111.36      120.55      3.82 o 
   4  -5   9        5.82        3.61      1.47 o 
   5  -5   9        1.33       -0.11      1.34 o 
   6  -5   9       41.06       43.40      3.59 o 
   7  -5   9       98.96      117.78      8.80 o 
  -8  -4   9        1.04        4.17      3.30 o 
  -7  -4   9       83.76       75.82      6.81 o 
  -6  -4   9        6.53        5.71      3.30 o 
  -5  -4   9       48.13       45.38      4.18 o 
  -4  -4   9      105.04      105.98      5.05 o 
  -3  -4   9      170.11      151.66      3.14 o 
  -2  -4   9        1.17        1.52      0.83 o 
  -1  -4   9      227.31      242.97      4.47 o 
   0  -4   9      311.13      327.24      4.79 o 
   1  -4   9       10.40        4.26      1.33 o 
   2  -4   9      129.77      158.81      5.62 o 
   3  -4   9       95.65      100.79      6.30 o 
   4  -4   9        2.86        3.59      2.14 o 
   5  -4   9        9.10        9.93      2.40 o 
   6  -4   9        0.66       -1.50      1.91 o 
   7  -4   9        7.12        7.22      2.64 o 
   8  -4   9       36.96       19.56      5.27 o 
   9  -4   9       14.68       23.07      6.15 o 
  -9  -3   9       32.39       23.44      4.09 o 
  -8  -3   9        4.97        4.27      2.73 o 
  -7  -3   9      341.05      324.74     10.72 o 
  -6  -3   9        4.40        8.13      4.61 o 
  -5  -3   9       14.26       15.59      2.40 o 
  -4  -3   9      150.68      148.97      3.75 o 
  -3  -3   9       88.71       74.17      2.39 o 
  -2  -3   9      329.68      335.57      4.58 o 
  -1  -3   9        0.05       -0.58      0.72 o 
   0  -3   9      849.63      832.27      6.96 o 
   1  -3   9       61.77       65.13      2.30 o 
   2  -3   9      146.10      135.29      3.38 o 
   3  -3   9       74.09       94.42      2.94 o 
   4  -3   9      433.30      446.73      5.63 o 
   5  -3   9       41.54       41.81      4.03 o 
   6  -3   9       16.23       16.45      2.48 o 
   7  -3   9        0.16       -0.31      3.19 o 
   8  -3   9       18.51       18.02      5.05 o 
   9  -3   9       53.24       48.12      7.47 o 
 -10  -2   9        1.02        7.69      7.03 o 
  -9  -2   9       87.30       99.60      6.50 o 
  -8  -2   9       69.34       69.95      5.93 o 
  -7  -2   9       86.02       71.10      5.42 o 
  -6  -2   9      264.87      268.35      7.20 o 
  -5  -2   9       47.71       49.00      4.35 o 
  -4  -2   9        9.92       13.81      1.36 o 
  -3  -2   9      119.33      107.92      2.86 o 
  -2  -2   9       68.75       53.08      2.36 o 
  -1  -2   9      370.22      383.41      4.47 o 
   0  -2   9      220.83      248.49      3.72 o 
   1  -2   9       65.60       57.39      3.31 o 
   2  -2   9        9.93       12.29      1.36 o 
   3  -2   9       53.00       42.19      2.16 o 
   4  -2   9       75.82       99.06      2.79 o 
   5  -2   9       14.08       13.66      1.54 o 
   6  -2   9       17.02       17.04      1.87 o 
   7  -2   9       55.92       61.09      3.82 o 
   8  -2   9        0.04       -1.71      2.64 o 
   9  -2   9        0.00       -3.08      4.39 o 
 -10  -1   9       12.39       16.48      7.25 o 
  -9  -1   9       70.78       71.51      5.54 o 
  -8  -1   9       13.73       20.60      4.39 o 
  -7  -1   9       67.28       57.72      4.92 o 
  -6  -1   9       62.94       59.96      3.70 o 
  -5  -1   9       58.70       53.93      2.10 o 
  -4  -1   9      105.72      112.40      3.33 o 
  -3  -1   9      452.71      459.58      5.37 o 
  -2  -1   9      590.08      680.45      6.21 o 
  -1  -1   9       50.30      100.77      3.05 o 
   0  -1   9       55.37       59.49      2.10 o 
   1  -1   9        1.15        1.94      1.55 o 
   2  -1   9       51.74       42.93      2.88 o 
   3  -1   9      417.36      455.33      6.82 o 
   4  -1   9      162.25      187.85      4.44 o 
   5  -1   9      228.15      212.52      4.94 o 
   6  -1   9       13.01       10.83      3.08 o 
   7  -1   9       31.67       29.35      3.38 o 
   8  -1   9        0.00       -2.20      3.74 o 
 -10   0   9       12.06       21.31      7.47 o 
  -9   0   9      156.30      154.98      7.46 o 
  -8   0   9       11.95       11.20      2.91 o 
  -7   0   9       28.09       25.98      3.59 o 
  -6   0   9       56.47       65.41      3.78 o 
  -5   0   9       12.95       21.03      1.61 o 
  -4   0   9      617.48      605.40      6.89 o 
  -3   0   9      234.39      233.97      3.63 o 
  -2   0   9      641.32      683.39      8.68 o 
  -1   0   9     5065.33     5153.44     37.82 o 
   0   0   9       10.78        9.46      0.92 o 
   1   0   9      107.68      134.71      3.18 o 
   2   0   9      171.22      147.41      3.71 o 
   3   0   9       81.20       66.83      3.17 o 
   4   0   9        0.82       -1.93      1.76 o 
   5   0   9        0.13        4.11      1.61 o 
   6   0   9        8.76        6.63      2.43 o 
   7   0   9        0.42        2.64      3.95 o 
 -11   1   9        9.70       11.21      6.81 o 
 -10   1   9       38.02       45.26      9.45 o 
  -9   1   9       39.45       33.45      5.16 o 
  -8   1   9       90.80       85.30      5.59 o 
  -7   1   9       10.77       12.75      2.99 o 
  -6   1   9      503.02      519.17      6.35 o 
  -5   1   9      488.25      481.71      5.46 o 
  -4   1   9        0.01        0.85      0.72 o 
  -3   1   9       33.68       28.97      1.45 o 
  -2   1   9       36.11       45.83      2.09 o 
  -1   1   9       98.32      108.33      3.30 o 
   0   1   9       57.39       60.46      1.95 o 
   1   1   9       91.25       85.56      4.98 o 
   2   1   9       15.96        9.13      1.49 o 
   3   1   9       60.44       59.36      2.94 o 
   4   1   9      220.56      230.80      5.54 o 
   5   1   9       10.73        7.36      2.47 o 
   6   1   9       29.87       35.21      4.03 o 
 -11   2   9        7.33       14.72      7.03 o 
 -10   2   9        4.32        3.95      5.71 o 
  -9   2   9      131.31      119.16      5.27 o 
  -8   2   9      131.77      133.22      5.14 o 
  -7   2   9      438.38      411.78      8.54 o 
  -6   2   9        0.39       -1.13      1.18 o 
  -5   2   9      113.48      104.14      2.92 o 
  -4   2   9      189.76      204.64      3.76 o 
  -3   2   9        1.86        3.49      0.86 o 
  -2   2   9      639.43      661.00      6.94 o 
  -1   2   9      208.88      179.06      3.24 o 
   0   2   9       95.99      101.61      2.54 o 
   1   2   9      916.08      932.54     10.94 o 
   2   2   9        1.78        1.06      1.29 o 
   3   2   9      149.35      156.53      4.65 o 
   4   2   9       98.22       85.50      4.16 o 
   5   2   9       24.05       12.73      3.25 o 
 -11   3   9       10.61        8.79      6.81 o 
 -10   3   9       21.05       28.61      4.71 o 
  -9   3   9       64.26       62.47      4.11 o 
  -8   3   9        0.54        0.64      1.69 o 
  -7   3   9       38.61       49.34      2.39 o 
  -6   3   9        0.77       -0.20      1.07 o 
  -5   3   9      424.41      417.60      5.89 o 
  -4   3   9       93.65       87.53      2.51 o 
  -3   3   9      372.26      368.26      4.91 o 
  -2   3   9        4.36       10.54      1.18 o 
  -1   3   9     1365.83     1388.19     12.19 o 
   0   3   9      159.32      121.70      3.04 o 
   1   3   9       33.27       42.87      1.80 o 
   2   3   9       85.06      108.66      4.06 o 
   3   3   9        6.62        8.09      1.98 o 
   4   3   9        9.41        5.89      2.13 o 
 -11   4   9        3.93        5.07      3.64 o 
 -10   4   9      179.59      207.28     10.44 o 
  -9   4   9       70.76       60.56      4.06 o 
  -8   4   9       51.59       46.53      3.45 o 
  -7   4   9       11.83       12.78      1.67 o 
  -6   4   9        9.64        3.67      1.62 o 
  -5   4   9       26.51       25.30      1.84 o 
  -4   4   9        1.61        0.65      0.97 o 
  -3   4   9       27.02       20.15      1.54 o 
  -2   4   9       20.17       24.99      1.84 o 
  -1   4   9       86.05       76.52      3.64 o 
   0   4   9        6.46       13.03      1.77 o 
   1   4   9        3.84        2.06      1.10 o 
   2   4   9        5.14        3.53      1.87 o 
   3   4   9        5.20        2.94      2.40 o 
   4   4   9       72.15       81.97      9.67 o 
   5   4   9        5.65        6.81      4.61 o 
 -11   5   9        7.43        6.31      3.85 o 
 -10   5   9       39.95       44.45      3.92 o 
  -9   5   9       94.99       94.90      4.92 o 
  -8   5   9      110.28      119.03      4.01 o 
  -7   5   9       10.17       11.39      1.66 o 
  -6   5   9       13.65       12.91      1.70 o 
  -5   5   9      111.88      104.42      3.29 o 
  -4   5   9      263.05      254.04      4.68 o 
  -3   5   9        0.64        1.29      1.09 o 
  -2   5   9        0.03       -1.16      1.11 o 
  -1   5   9        0.19        1.04      1.21 o 
   0   5   9      145.75      133.53      4.68 o 
   1   5   9       16.44       11.65      2.83 o 
   2   5   9      221.58      209.95      7.76 o 
   3   5   9       86.55       80.30      5.53 o 
   4   5   9        1.19        1.54      3.95 o 
   5   5   9        3.90        2.86      4.39 o 
 -11   6   9       16.69       21.03      5.07 o 
 -10   6   9        3.83        0.96      2.10 o 
  -9   6   9       71.89       87.67      6.63 o 
  -8   6   9        9.73       11.60      2.20 o 
  -7   6   9       17.70       11.54      2.03 o 
  -6   6   9        0.04       -0.31      1.32 o 
  -5   6   9      257.93      265.90      5.79 o 
  -4   6   9      254.90      264.15      4.59 o 
  -3   6   9        1.71        2.17      1.23 o 
  -2   6   9        2.40        4.03      1.37 o 
  -1   6   9        0.10        1.12      2.31 o 
   0   6   9        2.53        0.49      2.24 o 
   1   6   9       11.88       11.43      3.08 o 
   2   6   9        2.20        5.87      2.94 o 
   3   6   9       74.93       69.44     10.33 o 
   4   6   9        0.86       -1.10      4.17 o 
 -11   7   9       12.24       14.28      8.13 o 
 -10   7   9        5.66        6.51      2.73 o 
  -9   7   9        0.25        0.04      1.73 o 
  -8   7   9        1.93        0.85      1.69 o 
  -7   7   9       26.42       30.39      4.09 o 
  -6   7   9       87.29       94.05      3.23 o 
  -5   7   9       17.28       14.87      1.91 o 
  -4   7   9       67.05       71.29      3.71 o 
  -3   7   9        0.34        0.15      1.77 o 
  -2   7   9        4.88        7.37      1.80 o 
  -1   7   9       25.39       25.88      3.89 o 
   0   7   9        0.01       -0.33      2.51 o 
   1   7   9       22.50       24.93      4.06 o 
   2   7   9        3.54        5.05      5.05 o 
   3   7   9        2.41        3.52      5.27 o 
 -10   8   9       17.71       22.41      4.61 o 
  -9   8   9       27.43       21.72      3.25 o 
  -8   8   9      133.76      127.29      5.76 o 
  -7   8   9        4.44        5.67      2.42 o 
  -6   8   9        3.65       -0.16      1.67 o 
  -5   8   9        3.27        4.62      2.24 o 
  -4   8   9       34.80       40.72      3.91 o 
  -3   8   9        1.72        2.11      2.15 o 
  -2   8   9       10.30       13.71      2.56 o 
  -1   8   9        0.00        0.57      1.86 o 
   0   8   9       19.68       11.86      6.59 o 
   1   8   9       37.38       20.87      7.47 o 
 -10   9   9        0.63       -2.18      2.28 o 
  -9   9   9       18.80       13.50      2.95 o 
  -8   9   9        6.91        5.28      2.35 o 
  -7   9   9       59.35       55.97      4.39 o 
  -6   9   9        2.14        1.02      1.73 o 
  -5   9   9       15.20       13.30      2.57 o 
  -4   9   9        5.71        8.57      3.74 o 
  -3   9   9       10.62       10.11      3.95 o 
  -2   9   9       14.26       21.31      4.83 o 
  -1   9   9       35.55       45.26     10.11 o 
   0   9   9        0.47        3.74      6.15 o 
  -9  10   9        6.52        4.59      2.60 o 
  -8  10   9       17.15       25.68      3.73 o 
  -7  10   9        8.35        9.90      2.81 o 
  -6  10   9        9.83        7.79      2.38 o 
  -5  10   9        0.18        0.07      2.75 o 
  -4  10   9       11.02        8.79      4.17 o 
  -3  10   9       11.23       18.90      5.05 o 
  -2  10   9        0.86       -1.98      3.08 o 
  -7  11   9        0.00       -1.88      2.22 o 
  -6  11   9        1.16        3.26      2.34 o 
  -5  11   9        0.00        4.83      4.61 o 
  -4  11   9        2.31        1.76      4.17 o 
   1 -13  10       21.94       20.65      4.83 o 
   2 -13  10        5.25        2.86      9.01 o 
   3 -13  10        1.38        4.61      8.13 o 
   4 -13  10        6.63        6.15      7.25 o 
   5 -13  10       17.56       -0.22      5.71 o 
   6 -13  10        0.00        0.44      6.15 o 
  -1 -12  10       17.05       19.99      5.27 o 
   0 -12  10       59.06       61.31      6.81 o 
   2 -12  10       64.38        5.49      7.69 o 
   3 -12  10        3.55       -2.20      5.71 o 
   4 -12  10        2.83       -0.66      5.71 o 
   5 -12  10       24.74        0.22      5.71 o 
   6 -12  10        3.91        1.86      2.87 o 
   7 -12  10       20.13       30.75      5.59 o 
  -2 -11  10        2.29       -1.10      3.52 o 
  -1 -11  10        4.35        6.81      3.74 o 
   0 -11  10       59.09       63.96      4.55 o 
   1 -11  10       93.50      105.34      5.26 o 
   2 -11  10       34.86       43.33      5.90 o 
   3 -11  10        0.22        4.39      5.71 o 
   4 -11  10       10.36        6.51      3.85 o 
   5 -11  10        1.00        1.10      5.05 o 
   6 -11  10        3.73        0.97      2.65 o 
   7 -11  10        0.05        0.73      3.47 o 
   8 -11  10        2.47        5.28      3.78 o 
  -4 -10  10        0.17       -0.56      2.78 o 
  -3 -10  10       30.44       28.34      5.93 o 
  -2 -10  10        0.17        0.44      2.86 o 
  -1 -10  10       39.38       39.34      4.82 o 
   0 -10  10      352.11      328.18     10.71 o 
   1 -10  10      196.12      179.60     14.10 o 
   2 -10  10       50.92       41.84      3.54 o 
   3 -10  10        1.27        0.30      2.54 o 
   4 -10  10       29.95       29.60      3.23 o 
   5 -10  10       91.69       93.40      6.99 o 
   6 -10  10       27.46       39.26      5.36 o 
   7 -10  10       17.67       19.46      4.43 o 
   8 -10  10        4.46        1.90      3.25 o 
  -5  -9  10        3.07        1.54      4.17 o 
  -4  -9  10        0.05       -0.99      2.49 o 
  -3  -9  10       37.13       34.77      4.20 o 
  -2  -9  10        0.73       -3.08      2.42 o 
  -1  -9  10      337.73      328.37      8.35 o 
   0  -9  10      169.62      196.38      5.03 o 
   1  -9  10      167.08      185.59      5.84 o 
   2  -9  10      176.99      180.68      5.81 o 
   3  -9  10        1.05       -0.29      1.58 o 
   4  -9  10        2.55        1.65      2.63 o 
   5  -9  10       12.31        5.91      2.32 o 
   6  -9  10       48.34       54.63      4.02 o 
   7  -9  10       84.32       95.84      7.15 o 
   8  -9  10       62.31       78.12      6.83 o 
   9  -9  10       34.37       34.46      5.28 o 
  -6  -8  10       10.50       17.58      5.49 o 
  -5  -8  10       32.31       41.53      6.59 o 
  -4  -8  10      103.62      106.72      9.89 o 
  -3  -8  10       56.91       53.11      4.72 o 
  -2  -8  10        4.55        4.03      1.74 o 
  -1  -8  10       33.19       28.38      2.33 o 
   0  -8  10      252.35      271.21      7.86 o 
   1  -8  10      194.96      196.81      5.71 o 
   2  -8  10       19.46       18.01      2.95 o 
   3  -8  10      111.56      126.51      4.94 o 
   4  -8  10       27.45       26.12      2.85 o 
   5  -8  10      100.61       98.12      4.72 o 
   6  -8  10      110.91      123.53      5.36 o 
   7  -8  10      127.92      147.74      5.84 o 
   8  -8  10       62.11       59.88      6.19 o 
   9  -8  10       12.53       18.48      4.32 o 
  -7  -7  10        2.40        9.67      4.83 o 
  -6  -7  10        4.49        4.17      3.74 o 
  -5  -7  10       15.65       19.21      3.53 o 
  -4  -7  10        1.94        2.76      3.63 o 
  -3  -7  10        9.31       10.54      2.87 o 
  -2  -7  10        8.01        5.33      1.61 o 
  -1  -7  10       20.80       14.91      2.25 o 
   0  -7  10        5.76        4.39      1.44 o 
   1  -7  10       49.80       50.54      3.05 o 
   2  -7  10        0.27        0.03      0.75 o 
   3  -7  10        0.13       -1.16      1.58 o 
   4  -7  10       89.16       87.74      7.11 o 
   5  -7  10        0.84        0.38      2.06 o 
   6  -7  10       12.54        8.93      3.50 o 
   7  -7  10        2.29        1.49      1.83 o 
   8  -7  10        1.34       -1.85      2.40 o 
  -7  -6  10        0.95        4.39      3.95 o 
  -6  -6  10       57.96       56.69      6.59 o 
  -5  -6  10       78.22       89.89      5.66 o 
  -4  -6  10      215.47      217.89     15.39 o 
  -3  -6  10      289.89      328.24      6.37 o 
  -2  -6  10      458.17      483.71      6.34 o 
  -1  -6  10      178.43      177.16      4.63 o 
   0  -6  10       64.74       65.92      2.54 o 
   1  -6  10      118.50      113.55      3.17 o 
   2  -6  10      141.08      143.87      4.26 o 
   3  -6  10       80.68       85.02      4.48 o 
   4  -6  10        0.31        0.84      1.56 o 
   5  -6  10       38.25       36.14      3.55 o 
   6  -6  10       16.38       21.46      3.25 o 
   7  -6  10      256.09      255.31      8.64 o 
   8  -6  10        9.71       17.26      2.97 o 
  -8  -5  10        5.91        6.37      3.95 o 
  -7  -5  10        1.05        3.52      3.30 o 
  -6  -5  10       21.40       12.52      4.17 o 
  -5  -5  10        5.36        2.72      2.25 o 
  -4  -5  10        8.04        5.88      2.37 o 
  -3  -5  10      248.16      259.29      4.93 o 
  -2  -5  10      304.44      305.30      4.66 o 
  -1  -5  10        1.00        1.81      0.98 o 
   0  -5  10       12.22       17.58      1.46 o 
   1  -5  10       59.33       65.77      1.64 o 
   2  -5  10      485.72      501.80      7.66 o 
   3  -5  10       11.58       13.77      3.18 o 
   4  -5  10      153.35      165.45      6.00 o 
   5  -5  10        4.00        3.37      1.66 o 
   6  -5  10       10.39        9.15      2.66 o 
   7  -5  10        0.55       -1.90      2.10 o 
  -9  -4  10       18.60       12.08      4.39 o 
  -8  -4  10       13.40       12.96      4.17 o 
  -7  -4  10        0.32       -2.64      2.42 o 
  -6  -4  10       70.46       76.47      7.03 o 
  -5  -4  10       14.65        9.18      2.72 o 
  -4  -4  10      124.61      134.64      5.75 o 
  -3  -4  10      419.62      400.34      5.26 o 
  -2  -4  10       11.55        6.62      1.79 o 
  -1  -4  10      208.41      203.63      3.99 o 
   0  -4  10      264.33      279.01      4.45 o 
   1  -4  10       17.74       17.99      1.83 o 
   2  -4  10      209.44      194.78      7.62 o 
   3  -4  10        9.49        9.16      1.78 o 
   4  -4  10       43.39       36.62      3.79 o 
   5  -4  10        3.40        2.94      2.64 o 
   6  -4  10       15.16       18.19      3.00 o 
   7  -4  10       63.92       62.83      4.79 o 
   8  -4  10        7.78        5.71      4.39 o 
  -9  -3  10        0.10        1.98      3.08 o 
  -8  -3  10        0.45        2.86      3.08 o 
  -7  -3  10       94.55       92.08      7.47 o 
  -6  -3  10      115.16      102.47      8.46 o 
  -5  -3  10       29.62       30.40      6.15 o 
  -4  -3  10       81.34       86.95      2.77 o 
  -3  -3  10      226.96      247.78      4.75 o 
  -2  -3  10        1.58        3.30      0.92 o 
  -1  -3  10       81.58      106.81      2.71 o 
   0  -3  10        0.49       -0.10      0.79 o 
   1  -3  10       25.47       28.43      1.74 o 
   2  -3  10       49.48       39.57      2.07 o 
   3  -3  10       85.53       81.03      2.97 o 
   4  -3  10        1.83        0.20      1.25 o 
   5  -3  10        5.15        5.23      1.59 o 
   6  -3  10        0.40       -0.75      1.86 o 
   7  -3  10       24.41       23.87      4.94 o 
 -10  -2  10        0.97       -0.22      6.15 o 
  -9  -2  10        7.42        4.48      3.02 o 
  -8  -2  10       33.98       45.81      5.02 o 
  -7  -2  10        0.41        5.71      3.08 o 
  -6  -2  10        2.20        4.32      2.75 o 
  -5  -2  10      188.42      205.67      6.83 o 
  -4  -2  10      289.69      266.88      4.45 o 
  -3  -2  10       20.66       26.13      1.57 o 
  -2  -2  10       25.62       29.22      1.40 o 
  -1  -2  10      390.53      419.58      5.05 o 
   0  -2  10      675.33      664.08      5.23 o 
   1  -2  10       98.12      105.11      2.78 o 
   2  -2  10       29.87       31.69      1.90 o 
   3  -2  10       22.32       27.20      1.71 o 
   4  -2  10       29.26       28.12      2.09 o 
   5  -2  10      128.90      138.40      3.95 o 
   6  -2  10       50.76       47.81      2.64 o 
   7  -2  10        0.04        1.54      2.20 o 
 -10  -1  10        1.50       -2.64      5.71 o 
  -9  -1  10        5.89        2.74      2.57 o 
  -8  -1  10      108.94      107.07      9.89 o 
  -7  -1  10      114.69      119.59      7.91 o 
  -6  -1  10       42.18       41.62      5.36 o 
  -5  -1  10        3.31        4.63      1.24 o 
  -4  -1  10        0.87        2.57      1.11 o 
  -3  -1  10        1.06        1.69      0.83 o 
  -2  -1  10       20.50       27.21      2.18 o 
  -1  -1  10      211.80      205.25      4.38 o 
   0  -1  10       81.19       95.48      2.10 o 
   1  -1  10        4.21       11.43      1.84 o 
   2  -1  10       77.95       95.75      2.97 o 
   3  -1  10      166.98      159.35      4.70 o 
   4  -1  10        1.72       -1.14      1.13 o 
   5  -1  10       14.63       16.32      2.03 o 
   6  -1  10        4.00        2.64      2.42 o 
   7  -1  10        0.03        2.42      2.64 o 
 -10   0  10        2.92        1.76      5.27 o 
  -9   0  10      252.55      236.05     12.31 o 
  -8   0  10       63.65       69.05      5.48 o 
  -7   0  10       47.27       40.48      4.39 o 
  -6   0  10       37.20       51.64      3.58 o 
  -5   0  10        3.06        3.87      1.16 o 
  -4   0  10      450.14      480.35      5.66 o 
  -3   0  10      166.37      177.23      4.51 o 
  -2   0  10       17.57       23.66      2.17 o 
  -1   0  10      198.58      219.79      4.59 o 
   0   0  10      252.77      254.93      3.39 o 
   1   0  10        3.14        5.60      1.13 o 
   2   0  10       37.12       36.61      2.21 o 
   3   0  10        8.17       12.95      1.77 o 
   4   0  10        0.18       -0.81      1.78 o 
   5   0  10       15.63       16.59      2.67 o 
   6   0  10        0.09        2.20      2.86 o 
 -11   1  10       34.34       41.31     10.33 o 
 -10   1  10       18.80       15.95      3.69 o 
  -9   1  10       16.16       17.87      3.64 o 
  -8   1  10       12.00       13.51      3.19 o 
  -7   1  10       19.15       16.52      2.63 o 
  -6   1  10       96.60       94.05      2.89 o 
  -5   1  10      148.19      144.09      3.47 o 
  -4   1  10      157.75      155.81      3.16 o 
  -3   1  10       17.20       15.68      1.66 o 
  -2   1  10       57.68       70.02      2.62 o 
  -1   1  10       27.51       26.08      1.96 o 
   0   1  10       55.86       53.22      2.35 o 
   1   1  10       67.44       53.68      3.59 o 
   2   1  10       27.41       26.81      5.08 o 
   3   1  10       70.02       68.19      4.06 o 
   4   1  10        2.70       -0.55      2.98 o 
   5   1  10        5.21        3.95      3.74 o 
 -11   2  10        2.33        4.17      6.15 o 
 -10   2  10       16.21       11.35      5.60 o 
  -9   2  10        1.06       -0.56      2.23 o 
  -8   2  10        0.76        1.14      1.73 o 
  -7   2  10       14.67       20.43      2.20 o 
  -6   2  10        1.48        2.22      1.21 o 
  -5   2  10        0.20        2.11      0.99 o 
  -4   2  10      179.19      224.09      3.84 o 
  -3   2  10      248.59      241.50      3.70 o 
  -2   2  10        0.02        0.25      1.17 o 
  -1   2  10       35.52       39.75      2.44 o 
   0   2  10      338.02      330.87     11.35 o 
   1   2  10      168.31      166.90      6.00 o 
   2   2  10        0.74       -0.12      1.87 o 
   3   2  10       18.61       28.10      3.58 o 
   4   2  10       69.04       66.40      7.04 o 
   5   2  10        3.14       -0.88      3.30 o 
 -11   3  10       13.92        4.61      6.37 o 
 -10   3  10        7.66        4.13      2.33 o 
  -9   3  10       44.16       45.71      3.79 o 
  -8   3  10        0.19       -1.40      1.67 o 
  -7   3  10       33.26       40.87      2.39 o 
  -6   3  10       27.68       26.49      2.01 o 
  -5   3  10       30.22       30.41      1.91 o 
  -4   3  10       28.00       41.39      2.40 o 
  -3   3  10      366.98      382.98      6.33 o 
  -2   3  10        0.68        1.20      1.23 o 
  -1   3  10      195.11      190.41      5.27 o 
   0   3  10        0.47        2.90      2.60 o 
   1   3  10       26.58       23.54      3.26 o 
   2   3  10      212.67      221.58      9.01 o 
   3   3  10        6.15        6.04      2.48 o 
   4   3  10       37.34       42.66      5.12 o 
 -11   4  10       11.27       10.33      7.03 o 
 -10   4  10       67.30       68.52      8.35 o 
  -9   4  10      128.80      128.73      6.77 o 
  -8   4  10        3.13        2.90      2.09 o 
  -7   4  10      102.81      112.64      3.75 o 
  -6   4  10       14.54        9.94      1.96 o 
  -5   4  10       11.19       12.70      1.97 o 
  -4   4  10       42.23       39.03      2.80 o 
  -3   4  10       57.03       47.56      3.00 o 
  -2   4  10        6.81        7.86      1.78 o 
  -1   4  10      273.91      264.22      6.13 o 
   0   4  10       73.88       73.88      3.34 o 
   1   4  10      141.89      154.53      3.65 o 
   2   4  10       41.54       41.42      4.18 o 
   3   4  10        0.06        0.14      2.34 o 
   4   4  10        2.17       -1.10      3.52 o 
   5   4  10        0.00       -1.32      3.95 o 
 -11   5  10        0.01        4.17      5.93 o 
 -10   5  10        9.22        8.57      3.34 o 
  -9   5  10       20.22       18.24      4.39 o 
  -8   5  10      221.28      199.37      6.56 o 
  -7   5  10       64.97       48.24      3.39 o 
  -6   5  10      233.24      231.95      5.86 o 
  -5   5  10       92.62       91.90      4.47 o 
  -4   5  10      220.13      230.79      6.70 o 
  -3   5  10        0.16       -1.93      1.59 o 
  -2   5  10      334.78      344.20      7.53 o 
  -1   5  10       25.81       26.88      3.64 o 
   0   5  10      106.10       98.43      5.62 o 
   1   5  10        2.07       -0.77      2.38 o 
   2   5  10       13.86       11.12      3.20 o 
   3   5  10       72.84       68.76      6.47 o 
   4   5  10       12.94       15.82      6.15 o 
 -10   6  10       64.24       53.40      6.37 o 
  -9   6  10       71.64       71.20      6.81 o 
  -8   6  10        9.51       10.06      2.48 o 
  -7   6  10       73.48       67.20      4.36 o 
  -6   6  10       70.90       89.80      6.64 o 
  -5   6  10        7.53       10.85      2.12 o 
  -4   6  10       57.63       55.71      3.67 o 
  -3   6  10      134.09      117.67      5.44 o 
  -2   6  10        8.88        6.66      2.00 o 
  -1   6  10        0.13        1.90      2.46 o 
   0   6  10        5.30        7.59      2.72 o 
   1   6  10        1.37       -0.38      4.80 o 
   2   6  10        0.01        2.82      3.27 o 
   3   6  10        6.29        1.32      4.61 o 
 -10   7  10        0.88        1.32      3.30 o 
  -9   7  10        7.76        7.29      2.66 o 
  -8   7  10       83.40       93.19      5.80 o 
  -7   7  10       76.27       77.33      5.30 o 
  -6   7  10        0.24       -2.36      1.57 o 
  -5   7  10       45.87       43.35      3.22 o 
  -4   7  10       43.22       42.62      3.85 o 
  -3   7  10       10.68       11.66      2.43 o 
  -2   7  10        7.44        3.79      2.04 o 
  -1   7  10        7.17        9.65      3.31 o 
   0   7  10       19.59       12.08      6.15 o 
   1   7  10       29.72       25.05      7.69 o 
   2   7  10        2.61        4.61      5.05 o 
 -10   8  10        0.01        1.10      3.30 o 
  -9   8  10       46.07       51.73      5.83 o 
  -8   8  10       74.29       58.08      4.53 o 
  -7   8  10       19.09       20.77      2.83 o 
  -6   8  10       58.32       56.99      3.31 o 
  -5   8  10       37.35       43.11      3.45 o 
  -4   8  10       48.26       44.85      4.72 o 
  -3   8  10        0.20       -0.95      1.94 o 
  -2   8  10        0.95        2.97      1.93 o 
  -1   8  10        2.31       -5.93      3.95 o 
   0   8  10        4.20       10.77      6.59 o 
   1   8  10       63.83       59.11     10.55 o 
  -9   9  10       30.64       26.96      3.68 o 
  -8   9  10        0.69        1.75      2.40 o 
  -7   9  10       72.46       70.40      3.82 o 
  -6   9  10       21.15       20.62      2.58 o 
  -5   9  10       26.88       22.03      4.79 o 
  -4   9  10        0.06       -1.86      1.94 o 
  -3   9  10        0.63        2.63      2.25 o 
  -2   9  10        8.86        9.61      2.87 o 
  -1   9  10       20.22       24.17      8.13 o 
  -8  10  10        4.04        0.50      2.41 o 
  -7  10  10        6.52        1.63      2.25 o 
  -6  10  10       20.44       16.94      2.56 o 
  -5  10  10        8.34        6.15      2.82 o 
  -4  10  10        2.22       -1.10      3.30 o 
  -3  10  10        0.57       -0.05      2.53 o 
   2 -13  11        0.21        2.42      7.69 o 
   3 -13  11        0.17       -2.20      5.93 o 
   4 -13  11       57.24       -3.96      5.49 o 
   5 -13  11        2.20        7.47      7.25 o 
   0 -12  11       39.25       49.66      6.37 o 
   2 -12  11       47.83       -7.25      4.83 o 
   3 -12  11        1.17       -3.30      5.93 o 
   4 -12  11        0.41        3.30      5.71 o 
   5 -12  11       16.23       -2.20      4.61 o 
   6 -12  11        6.96        2.91      3.43 o 
   7 -12  11        5.34        0.36      3.32 o 
  -2 -11  11       16.48       17.36      5.05 o 
  -1 -11  11       14.50       14.28      4.39 o 
   0 -11  11       91.84      116.43      5.81 o 
   2 -11  11        0.00        2.20      6.15 o 
   3 -11  11       10.43        8.34      6.99 o 
   4 -11  11       10.13        6.93      3.10 o 
   5 -11  11       20.52       -1.54      4.39 o 
   6 -11  11        0.01       -1.16      3.49 o 
   7 -11  11        1.80        0.10      3.43 o 
  -3 -10  11       13.70       16.48      5.27 o 
  -2 -10  11       12.43        5.49      3.52 o 
  -1 -10  11        9.89        4.48      4.28 o 
   0 -10  11       73.20       83.98      4.26 o 
   1 -10  11        8.10       13.14      3.13 o 
   2 -10  11       48.04       54.82      4.00 o 
   3 -10  11       30.95       36.30      4.98 o 
   4 -10  11        0.29       -1.35      2.96 o 
   5 -10  11        2.20        5.72      3.21 o 
   6 -10  11        0.00        2.87      3.10 o 
   7 -10  11       49.79       55.07      6.21 o 
   8 -10  11       17.37       23.72      4.96 o 
  -5  -9  11        4.29        4.17      4.83 o 
  -4  -9  11        4.62        5.44      3.00 o 
  -3  -9  11       16.92       12.96      4.17 o 
  -2  -9  11      109.29      116.04      8.35 o 
  -1  -9  11      489.19      546.72      8.54 o 
   0  -9  11       27.94       35.65      2.61 o 
   1  -9  11       69.11       62.38      3.86 o 
   2  -9  11      127.94      139.66      7.17 o 
   3  -9  11       16.28        7.46      3.08 o 
   4  -9  11        0.31        1.61      1.79 o 
   5  -9  11        0.29        2.94      2.25 o 
   6  -9  11        0.00        0.22      2.59 o 
   7  -9  11      123.72      162.75     10.00 o 
   8  -9  11       82.79       91.67      7.30 o 
  -6  -8  11       48.18       47.68      7.25 o 
  -5  -8  11        4.18       -0.10      2.63 o 
  -4  -8  11       17.60       19.44      3.95 o 
  -3  -8  11        1.19       -1.32      2.64 o 
  -2  -8  11      188.96      209.40      5.11 o 
  -1  -8  11      434.64      484.82      7.67 o 
   0  -8  11      367.85      369.97      7.88 o 
   1  -8  11       40.47       39.31      3.15 o 
   2  -8  11        3.94        3.03      1.11 o 
   3  -8  11       70.19       70.85      5.27 o 
   4  -8  11      377.58      397.05      9.52 o 
   5  -8  11       83.42       89.77      4.55 o 
   6  -8  11      220.99      243.14      8.92 o 
   7  -8  11       51.55       52.18      5.83 o 
   8  -8  11       35.42       38.10      5.51 o 
  -6  -7  11       53.09       61.53      7.47 o 
  -5  -7  11       62.64       57.84      6.70 o 
  -4  -7  11        5.02        9.09      3.10 o 
  -3  -7  11      120.37      116.26      8.35 o 
  -2  -7  11      374.60      396.79      6.71 o 
  -1  -7  11      103.03       94.20      4.69 o 
   0  -7  11       56.80       55.82      3.89 o 
   1  -7  11      131.28      124.36      3.73 o 
   2  -7  11       27.34       29.38      3.23 o 
   3  -7  11       46.20       51.76      4.01 o 
   4  -7  11       90.39      106.93      6.45 o 
   5  -7  11      740.94      803.24     14.62 o 
   6  -7  11       15.92        9.83      3.25 o 
   7  -7  11        9.95        6.36      2.62 o 
   8  -7  11        2.69        3.57      3.34 o 
  -7  -6  11        0.24        1.98      3.52 o 
  -6  -6  11       19.66       20.65      4.83 o 
  -5  -6  11       18.76       15.05      3.34 o 
  -4  -6  11      157.74      161.43      7.07 o 
  -3  -6  11        9.46        6.17      1.75 o 
  -2  -6  11      599.59      615.13      9.13 o 
  -1  -6  11       84.18       78.87      3.55 o 
   0  -6  11       93.17       91.68      3.25 o 
   1  -6  11      301.83      323.16      4.76 o 
   2  -6  11       77.98       75.41      3.43 o 
   3  -6  11       89.95       99.73      5.22 o 
   4  -6  11       21.79       22.82      3.20 o 
   5  -6  11      880.01      973.51     16.01 o 
   6  -6  11      108.31      101.23      5.49 o 
   7  -6  11       53.90       63.21      4.82 o 
   8  -6  11        0.06       -0.72      2.62 o 
  -8  -5  11       33.45       30.10      5.49 o 
  -7  -5  11        8.43        7.25      3.74 o 
  -6  -5  11      104.50       96.70      8.13 o 
  -5  -5  11       74.51       67.12      5.05 o 
  -4  -5  11     1366.88     1423.92     21.36 o 
  -3  -5  11      350.40      340.81      5.83 o 
  -2  -5  11        0.90        1.12      1.07 o 
  -1  -5  11      260.02      261.70      4.64 o 
   0  -5  11        0.03       -0.42      1.03 o 
   1  -5  11        2.37        0.89      1.46 o 
   2  -5  11      171.86      169.28      7.15 o 
   3  -5  11       10.28       15.92      3.34 o 
   4  -5  11        5.00        2.69      2.35 o 
   5  -5  11      404.02      429.62     10.15 o 
   6  -5  11      168.48      166.15      6.60 o 
   7  -5  11        7.50       10.43      2.94 o 
  -8  -4  11       42.51       36.92      5.71 o 
  -7  -4  11       62.20       53.84      6.59 o 
  -6  -4  11       19.28       20.83      4.17 o 
  -5  -4  11      285.09      299.62      9.01 o 
  -4  -4  11       13.86       18.73      3.87 o 
  -3  -4  11      234.87      256.40      4.65 o 
  -2  -4  11       68.74       67.86      2.64 o 
  -1  -4  11      148.80      134.62      4.29 o 
   0  -4  11       25.60       32.65      2.12 o 
   1  -4  11       38.49       44.98      4.04 o 
   2  -4  11      330.70      353.33     10.18 o 
   3  -4  11       52.11       45.28      4.39 o 
   4  -4  11      130.55      131.96      6.84 o 
   5  -4  11        5.33        3.28      2.78 o 
   6  -4  11        5.18        2.48      2.34 o 
   7  -4  11       16.43       14.80      3.31 o 
  -9  -3  11        0.21        5.93      3.74 o 
  -8  -3  11        3.53        8.57      3.95 o 
  -7  -3  11       12.03       20.65      4.83 o 
  -6  -3  11       96.96       95.46      5.75 o 
  -5  -3  11      384.17      382.61      9.87 o 
  -4  -3  11      707.08      736.90      8.23 o 
  -3  -3  11      343.13      340.79      6.09 o 
  -2  -3  11       98.30      106.69      3.91 o 
  -1  -3  11       90.09      100.47      4.03 o 
   0  -3  11     1130.76     1173.20     10.98 o 
   1  -3  11       89.76      112.40      4.56 o 
   2  -3  11       58.16       55.98      6.05 o 
   3  -3  11      254.78      273.03      8.98 o 
   4  -3  11       99.73      112.31      4.36 o 
   5  -3  11      119.56      124.18      4.44 o 
   6  -3  11        8.48        4.98      3.25 o 
  -9  -2  11       28.50       30.54      5.49 o 
  -8  -2  11      137.06      152.53      9.45 o 
  -7  -2  11        5.93        3.74      3.30 o 
  -6  -2  11        1.95        3.08      2.33 o 
  -5  -2  11        7.27        9.01      3.74 o 
  -4  -2  11      336.17      313.48      5.91 o 
  -3  -2  11       14.24       10.14      1.56 o 
  -2  -2  11       30.96       22.99      1.99 o 
  -1  -2  11      198.87      199.24      5.26 o 
   0  -2  11      284.53      320.76      3.95 o 
   1  -2  11      241.87      236.95      6.47 o 
   2  -2  11        2.52        1.78      2.03 o 
   3  -2  11      306.95      313.52      7.34 o 
   4  -2  11      434.70      437.00      8.93 o 
   5  -2  11        1.27        2.53      2.25 o 
   6  -2  11       14.58       13.26      2.88 o 
   7  -2  11       29.37       23.73      3.74 o 
 -10  -1  11        4.56        5.05      3.52 o 
  -9  -1  11      133.12      132.09      9.01 o 
  -8  -1  11        2.64        2.64      3.52 o 
  -7  -1  11        2.02        6.15      3.74 o 
  -6  -1  11      166.10      180.80      6.92 o 
  -5  -1  11       21.17       23.88      2.14 o 
  -4  -1  11       19.87       19.14      1.81 o 
  -3  -1  11       46.32       53.13      2.68 o 
  -2  -1  11       26.41       23.96      2.00 o 
  -1  -1  11       11.25        5.03      1.23 o 
   0  -1  11       10.95        7.93      0.75 o 
   1  -1  11       67.13       69.71      3.75 o 
   2  -1  11      341.62      297.49      7.45 o 
   3  -1  11       21.87       33.76      3.25 o 
   4  -1  11        2.92       -0.06      1.69 o 
   5  -1  11       32.34       28.46      2.99 o 
   6  -1  11        3.11        4.61      2.86 o 
 -10   0  11        4.00        3.74      3.30 o 
  -9   0  11        4.51        7.03      3.74 o 
  -8   0  11       92.22       84.83      7.25 o 
  -7   0  11      390.48      433.06     10.94 o 
  -6   0  11       34.36       35.91      3.65 o 
  -5   0  11       29.28       28.06      2.12 o 
  -4   0  11        0.19       -0.44      1.06 o 
  -3   0  11       29.26       32.23      2.10 o 
  -2   0  11      216.40      216.27      5.00 o 
  -1   0  11       21.61       16.58      1.70 o 
   0   0  11        0.22        0.20      0.57 o 
   1   0  11       40.48       36.35      3.19 o 
   2   0  11       46.88       46.84      3.53 o 
   3   0  11       48.66       49.81      3.61 o 
   4   0  11       33.66       22.27      2.94 o 
   5   0  11        0.31        2.61      2.80 o 
 -10   1  11        0.13        5.49      3.52 o 
  -9   1  11        3.72        6.81      3.74 o 
  -8   1  11        1.46       -1.10      2.64 o 
  -7   1  11       69.43       77.17      5.05 o 
  -6   1  11       69.45       61.92      3.09 o 
  -5   1  11       36.84       41.53      2.70 o 
  -4   1  11      193.42      192.86      4.44 o 
  -3   1  11       38.19       44.50      2.42 o 
  -2   1  11      293.00      291.57      5.97 o 
  -1   1  11       13.95       13.81      1.81 o 
   0   1  11      198.91      206.06      4.15 o 
   1   1  11        0.03       -1.72      1.61 o 
   2   1  11        0.85        0.30      2.09 o 
   3   1  11       28.56       18.04      2.86 o 
   4   1  11       36.76       40.12      3.96 o 
   5   1  11       37.10       29.22      5.49 o 
 -10   2  11       17.63        9.23      3.95 o 
  -9   2  11       11.28        3.30      3.30 o 
  -8   2  11      167.14      176.06      9.67 o 
  -7   2  11       16.97       17.12      3.30 o 
  -6   2  11        5.85        4.37      1.62 o 
  -5   2  11        0.03       -1.05      1.26 o 
  -4   2  11       31.24       32.80      2.22 o 
  -3   2  11        0.24        1.68      1.37 o 
  -2   2  11       29.16       25.05      2.23 o 
  -1   2  11      203.49      200.06      5.52 o 
   0   2  11      408.23      379.24      6.12 o 
   1   2  11        4.38        3.71      2.22 o 
   2   2  11       24.77       31.25      3.43 o 
   3   2  11        0.67        2.75      2.20 o 
   4   2  11       27.63       35.11      3.72 o 
 -10   3  11        1.51        0.66      3.08 o 
  -9   3  11        0.10        0.22      2.86 o 
  -8   3  11        8.37        7.47      3.52 o 
  -7   3  11       53.31       56.41      3.26 o 
  -6   3  11      162.56      162.37      4.88 o 
  -5   3  11       66.40       56.72      2.90 o 
  -4   3  11       13.55       19.38      2.03 o 
  -3   3  11        3.46        3.23      1.93 o 
  -2   3  11      112.32      109.52      4.10 o 
  -1   3  11       93.59      105.06      3.85 o 
   0   3  11      744.19      702.96      9.42 o 
   1   3  11      448.86      461.09     10.95 o 
   2   3  11       13.68       11.53      2.83 o 
   3   3  11        0.01       -0.18      2.37 o 
   4   3  11      130.12      165.28     15.05 o 
 -11   4  11        0.28        0.88      3.52 o 
 -10   4  11        0.14       -3.95      2.64 o 
  -9   4  11        9.38       14.06      4.39 o 
  -8   4  11       56.74       48.56      5.93 o 
  -7   4  11       20.92       24.28      2.57 o 
  -6   4  11        1.79        1.99      1.66 o 
  -5   4  11       30.05       29.39      2.82 o 
  -4   4  11      111.61      115.47      4.45 o 
  -3   4  11        6.38        6.43      1.80 o 
  -2   4  11       92.48       88.53      3.95 o 
  -1   4  11      118.57      106.05      9.04 o 
   0   4  11        8.06       12.93      2.90 o 
   1   4  11        2.86       -0.22      2.31 o 
   2   4  11        0.14       -2.12      2.26 o 
   3   4  11       24.06       27.30      3.89 o 
   4   4  11        8.35        4.17      4.39 o 
 -11   5  11        5.52       10.33      4.17 o 
 -10   5  11       51.13       50.10      6.37 o 
  -9   5  11       96.01       95.60      7.91 o 
  -8   5  11        5.52        5.15      2.37 o 
  -7   5  11        6.18        4.55      1.89 o 
  -6   5  11       19.89       15.80      2.29 o 
  -5   5  11      178.49      183.03      5.35 o 
  -4   5  11       79.21       75.16      4.41 o 
  -3   5  11       40.65       36.96      3.57 o 
  -2   5  11      120.64      128.65      6.36 o 
  -1   5  11       26.02       29.55      3.97 o 
   0   5  11        0.14       -0.98      2.19 o 
   1   5  11        3.24       -1.24      3.61 o 
   2   5  11        1.05       -1.56      2.57 o 
   3   5  11       13.71       15.82      6.15 o 
 -10   6  11        0.03        0.66      3.08 o 
  -9   6  11        0.04        2.20      3.30 o 
  -8   6  11       52.95       54.10      4.17 o 
  -7   6  11        0.07        0.27      1.79 o 
  -6   6  11       52.15       42.76      3.27 o 
  -5   6  11        4.64        2.76      1.70 o 
  -4   6  11        1.27        3.57      2.19 o 
  -3   6  11        7.25        4.36      2.03 o 
  -2   6  11        0.00       -1.73      2.53 o 
  -1   6  11       39.26       34.72      4.38 o 
   0   6  11        1.07       -0.54      2.40 o 
   1   6  11        0.91        1.54      4.61 o 
   2   6  11        0.03       -1.32      3.30 o 
 -10   7  11       39.74       29.44      5.27 o 
  -9   7  11       73.06       75.47      5.04 o 
  -8   7  11        0.64        0.55      2.31 o 
  -7   7  11        0.52        1.53      1.99 o 
  -6   7  11       19.04       20.32      2.68 o 
  -5   7  11       23.82       21.40      6.13 o 
  -4   7  11      107.02      107.11      6.42 o 
  -3   7  11       15.00       15.29      3.56 o 
  -2   7  11       23.54       25.45      3.89 o 
  -1   7  11       14.20        7.69      5.93 o 
   0   7  11        1.84        6.81      5.49 o 
   1   7  11        0.15       -3.52      4.39 o 
  -9   8  11        5.43        3.20      2.58 o 
  -8   8  11       16.70       18.85      3.41 o 
  -7   8  11        0.38        2.34      2.01 o 
  -6   8  11       40.87       37.17      3.36 o 
  -5   8  11       10.15        7.05      2.74 o 
  -4   8  11        0.01       -1.54      2.86 o 
  -3   8  11        9.00        3.08      3.08 o 
  -2   8  11        0.41        4.64      2.77 o 
  -1   8  11       28.23       37.35      9.67 o 
   0   8  11        1.67       11.43      6.15 o 
  -8   9  11        1.50        0.63      2.33 o 
  -7   9  11       19.81       17.40      2.98 o 
  -6   9  11        4.46        6.39      2.68 o 
  -5   9  11        3.83        5.03      2.65 o 
  -4   9  11        0.42        1.10      3.52 o 
  -3   9  11        0.87        0.88      3.30 o 
  -2   9  11        5.69        3.24      2.93 o 
  -6  10  11        1.69        2.22      2.47 o 
  -5  10  11        1.62       -0.92      2.05 o 
   0 -12  12       15.25       17.58      4.39 o 
   1 -12  12        2.90       -7.47      6.59 o 
   2 -12  12       11.77       -5.05      6.15 o 
   3 -12  12        0.00        1.32      6.37 o 
   4 -12  12       25.20       25.99     20.65 o 
   5 -12  12        1.54       -2.86      5.27 o 
   6 -12  12        3.79        7.22      3.54 o 
  -2 -11  12       75.07       81.53      8.35 o 
  -1 -11  12       13.18       21.53      4.83 o 
   0 -11  12       15.30       14.75      8.46 o 
   1 -11  12       40.32       26.40     15.60 o 
   2 -11  12       97.96      111.90      7.53 o 
   3 -11  12       28.99       37.17      6.48 o 
   4 -11  12        0.44        1.79      2.61 o 
   5 -11  12        4.49       -3.30      3.95 o 
   6 -11  12        1.32        0.19      3.47 o 
   7 -11  12       13.30       19.74      9.12 o 
  -3 -10  12        6.61        6.81      4.39 o 
  -2 -10  12        2.76        8.13      3.95 o 
  -1 -10  12       20.40       25.21      7.55 o 
   0 -10  12        4.73        6.32      1.90 o 
   1 -10  12        0.18        3.65      2.02 o 
   2 -10  12       43.20       44.78      5.23 o 
   3 -10  12        5.30        4.18      3.94 o 
   4 -10  12        0.01        0.00      4.39 o 
   5 -10  12        3.34       -0.43      2.69 o 
   6 -10  12        4.60        5.10      3.47 o 
   7 -10  12        2.62       -1.54      4.83 o 
  -4  -9  12       11.69       19.99      5.49 o 
  -3  -9  12       63.56       48.56      6.59 o 
  -2  -9  12       41.86       43.64      3.72 o 
  -1  -9  12      127.43      128.52      4.34 o 
   0  -9  12       25.46       14.43      3.76 o 
   1  -9  12        2.15        2.34      1.88 o 
   2  -9  12      174.65      167.89      5.82 o 
   3  -9  12       34.86       33.79      3.85 o 
   4  -9  12        3.00        2.79      1.99 o 
   5  -9  12        8.38        8.16      2.86 o 
   6  -9  12       90.90      116.76      8.46 o 
   7  -9  12       84.36       96.70      8.02 o 
   8  -9  12        6.73        5.61      3.80 o 
  -5  -8  12        0.57        0.40      2.56 o 
  -4  -8  12        8.78       15.16      4.61 o 
  -3  -8  12      213.51      218.94     11.43 o 
  -2  -8  12      232.29      238.53      5.53 o 
  -1  -8  12      101.85      120.40      4.07 o 
   0  -8  12       23.91       29.28      2.92 o 
   1  -8  12       15.58       11.17      2.84 o 
   2  -8  12       93.99       93.84      4.58 o 
   3  -8  12       37.69       44.16      4.06 o 
   4  -8  12       17.30       21.53      3.32 o 
   5  -8  12        0.24        0.12      1.73 o 
   6  -8  12      292.65      347.48     25.06 o 
   7  -8  12        4.80        3.77      3.22 o 
   8  -8  12        0.55        0.01      3.10 o 
  -6  -7  12        2.32        0.44      3.95 o 
  -5  -7  12       10.98        9.99      3.10 o 
  -4  -7  12        3.62       11.21      4.39 o 
  -3  -7  12       36.01       41.31      5.49 o 
  -2  -7  12       77.92       82.07      3.41 o 
  -1  -7  12      259.86      252.92      5.99 o 
   0  -7  12       30.99       27.87      3.12 o 
   1  -7  12       15.76       15.25      2.50 o 
   2  -7  12       67.55       69.97      4.52 o 
   3  -7  12       63.80       57.41      4.27 o 
   4  -7  12      691.30      787.35     17.06 o 
   5  -7  12       92.29      107.61      6.80 o 
   6  -7  12      126.50      124.30      6.34 o 
   7  -7  12        4.04       -0.59      2.97 o 
   8  -7  12        0.49       -3.84      2.90 o 
  -7  -6  12       11.38       21.31      5.71 o 
  -6  -6  12        1.55       -1.55      2.47 o 
  -5  -6  12       14.65       16.36      4.61 o 
  -4  -6  12      561.00      577.83     18.81 o 
  -3  -6  12      252.92      239.53      6.59 o 
  -2  -6  12       54.15       66.73      5.61 o 
  -1  -6  12       24.57       21.87      2.66 o 
   0  -6  12       19.32       18.36      1.94 o 
   1  -6  12      128.31      137.23      3.51 o 
   2  -6  12       87.55       99.15      4.98 o 
   3  -6  12       21.32       19.45      3.04 o 
   4  -6  12      104.34       88.38      5.11 o 
   5  -6  12      142.81      171.38      9.10 o 
   6  -6  12      157.78      173.16      7.06 o 
   7  -6  12        2.96        1.85      3.25 o 
   8  -6  12        3.08        1.32      4.61 o 
  -8  -5  12       23.96       32.74      6.37 o 
  -7  -5  12        1.35       -1.76      3.08 o 
  -6  -5  12      140.91      126.10      6.83 o 
  -5  -5  12       40.48       40.06      4.27 o 
  -4  -5  12        2.00        2.90      2.56 o 
  -3  -5  12     1160.84     1169.76     13.46 o 
  -2  -5  12      489.52      487.84      8.00 o 
  -1  -5  12        6.29        3.37      1.49 o 
   0  -5  12       18.70       19.33      2.01 o 
   1  -5  12       40.65       35.61      4.04 o 
   2  -5  12       77.06       82.03      5.59 o 
   3  -5  12       26.24       36.70      4.35 o 
   4  -5  12      344.61      410.26     12.12 o 
   5  -5  12      561.30      579.80     12.22 o 
   6  -5  12       94.91      101.43      5.66 o 
   7  -5  12        5.38        8.14      3.01 o 
  -8  -4  12        0.00        4.83      3.95 o 
  -7  -4  12       99.91       94.50      8.35 o 
  -6  -4  12        0.63        2.64      2.64 o 
  -5  -4  12        5.88        6.84      2.97 o 
  -4  -4  12      530.70      539.80      8.38 o 
  -3  -4  12      345.54      354.69      7.59 o 
  -2  -4  12      153.89      143.12      4.75 o 
  -1  -4  12       55.99       50.49      2.99 o 
   0  -4  12        4.24        1.51      1.06 o 
   1  -4  12       23.11       28.68      3.65 o 
   2  -4  12        4.48        4.41      2.56 o 
   3  -4  12      251.65      270.29      7.30 o 
   4  -4  12      109.56      123.61      5.00 o 
   5  -4  12       32.99       38.08      4.72 o 
   6  -4  12        6.88        3.22      3.34 o 
   7  -4  12        4.97        4.20      3.15 o 
  -9  -3  12        0.96        1.10      3.74 o 
  -8  -3  12       37.93       46.14      6.59 o 
  -7  -3  12       32.52       37.35      5.93 o 
  -6  -3  12      215.85      210.17      8.08 o 
  -5  -3  12      713.50      695.31     14.01 o 
  -4  -3  12       20.97       17.41      2.85 o 
  -3  -3  12       96.45       97.49      4.06 o 
  -2  -3  12      137.30      134.13      5.87 o 
  -1  -3  12      233.32      244.28      5.74 o 
   0  -3  12       28.59       27.07      1.73 o 
   1  -3  12        8.25        5.24      1.82 o 
   2  -3  12        0.06        0.10      1.58 o 
   3  -3  12      578.47      625.33     13.93 o 
   4  -3  12      630.08      625.17     11.20 o 
   5  -3  12       12.16       11.39      2.21 o 
   6  -3  12        1.16        2.10      1.80 o 
  -9  -2  12        0.03       -0.66      3.30 o 
  -8  -2  12       41.20       50.54      6.59 o 
  -7  -2  12        0.07       -0.94      2.40 o 
  -6  -2  12      827.21      846.24     16.18 o 
  -5  -2  12      630.18      572.31     12.29 o 
  -4  -2  12      725.72      683.64     11.57 o 
  -3  -2  12      189.75      201.61      5.13 o 
  -2  -2  12       11.32       11.47      1.75 o 
  -1  -2  12        5.00       10.19      1.71 o 
   0  -2  12      307.84      301.81      6.15 o 
   1  -2  12      253.11      244.26      6.95 o 
   2  -2  12      272.71      297.41     10.65 o 
   3  -2  12      188.95      175.01      5.95 o 
   4  -2  12      169.34      151.02      5.49 o 
   5  -2  12       51.88       62.32      5.15 o 
   6  -2  12       10.42       13.84      2.59 o 
 -10  -1  12        4.09        5.27      3.95 o 
  -9  -1  12        4.20       -4.28      2.86 o 
  -8  -1  12       27.79       41.53      5.93 o 
  -7  -1  12       32.66       22.49      3.56 o 
  -6  -1  12      345.97      360.51     15.06 o 
  -5  -1  12       56.08       58.23      3.46 o 
  -4  -1  12      197.89      200.92      4.59 o 
  -3  -1  12        2.32        3.83      1.61 o 
  -2  -1  12        3.02        5.20      1.44 o 
  -1  -1  12        0.98        0.82      1.00 o 
   0  -1  12       65.22       72.32      4.10 o 
   1  -1  12       50.04       67.55      4.85 o 
   2  -1  12       11.36       16.51      2.58 o 
   3  -1  12       40.32       39.24      3.39 o 
   4  -1  12       60.76       61.75      3.98 o 
   5  -1  12       30.33       30.27      3.27 o 
 -10   0  12       29.17       28.34      5.49 o 
  -9   0  12       72.14       58.67      6.81 o 
  -8   0  12       28.75       27.03      5.05 o 
  -7   0  12      247.13      250.52      8.55 o 
  -6   0  12      261.78      273.08      8.55 o 
  -5   0  12      269.28      291.49      6.68 o 
  -4   0  12      304.86      302.69      6.11 o 
  -3   0  12       30.38       26.35      2.33 o 
  -2   0  12       12.41       18.90      2.70 o 
  -1   0  12        5.29        6.49      1.37 o 
   0   0  12       58.58       50.74      3.70 o 
   1   0  12      806.12      824.37     16.97 o 
   2   0  12      598.31      610.05     14.24 o 
   3   0  12        0.64        0.15      1.88 o 
   4   0  12        9.22       13.79      2.75 o 
   5   0  12        0.45        0.76      3.03 o 
 -10   1  12       21.95       16.26      4.61 o 
  -9   1  12       14.33       12.08      4.17 o 
  -8   1  12      137.60      139.34      9.23 o 
  -7   1  12      202.93      179.97      7.37 o 
  -6   1  12       31.60       34.91      2.96 o 
  -5   1  12      152.74      161.50      4.37 o 
  -4   1  12       21.41       25.33      2.14 o 
  -3   1  12      305.13      301.38      6.53 o 
  -2   1  12       40.86       44.74      2.76 o 
  -1   1  12      268.55      249.13      5.32 o 
   0   1  12       36.26       47.48      3.89 o 
   1   1  12      200.21      181.99      6.68 o 
   2   1  12      763.00      769.24     14.05 o 
   3   1  12       31.66       36.90      4.92 o 
   4   1  12        1.73        4.68      2.34 o 
 -10   2  12        2.37        8.79      4.17 o 
  -9   2  12        0.84        2.20      3.52 o 
  -8   2  12       63.47       65.26      6.81 o 
  -7   2  12        6.62        5.99      2.72 o 
  -6   2  12       54.98       54.73      3.17 o 
  -5   2  12      104.69      108.25      5.15 o 
  -4   2  12      146.60      150.46      5.49 o 
  -3   2  12       22.88       20.94      2.34 o 
  -2   2  12        0.02        1.31      1.40 o 
  -1   2  12        1.27        0.18      1.30 o 
   0   2  12      247.67      258.54      4.66 o 
   1   2  12        4.84        2.94      2.39 o 
   2   2  12       28.40       31.22      3.63 o 
   3   2  12        0.22       -0.19      2.02 o 
   4   2  12       12.72       14.96      4.72 o 
 -10   3  12        1.90        3.95      3.74 o 
  -9   3  12      231.33      228.18     11.65 o 
  -8   3  12       68.77       73.84      7.03 o 
  -7   3  12        0.76        1.30      1.87 o 
  -6   3  12        2.90        4.54      1.73 o 
  -5   3  12      147.17      154.63      4.51 o 
  -4   3  12       25.39       26.88      2.66 o 
  -3   3  12        9.25        8.79      1.90 o 
  -2   3  12       28.01       28.66      3.50 o 
  -1   3  12     1379.07     1348.04     20.38 o 
   0   3  12       42.96       52.63      2.76 o 
   1   3  12       64.41       45.14      4.26 o 
   2   3  12       26.15       28.90      4.89 o 
   3   3  12        4.01        3.38      2.91 o 
 -10   4  12        3.70        3.30      3.52 o 
  -8   4  12      289.99      310.67     13.41 o 
  -7   4  12       27.01       33.84      2.94 o 
  -6   4  12      115.92      124.95      4.66 o 
  -5   4  12        0.52        1.01      1.56 o 
  -4   4  12       16.79       24.38      2.67 o 
  -3   4  12       12.69       11.58      2.15 o 
  -2   4  12       15.62       15.73      3.34 o 
  -1   4  12       47.32       56.89      4.72 o 
   0   4  12      270.32      271.08      9.03 o 
   1   4  12       12.46       14.13      3.34 o 
   2   4  12       84.18       84.39      6.63 o 
   3   4  12        8.82       13.40      5.49 o 
   4   4  12        0.63       -1.76      3.95 o 
 -10   5  12        1.83       -0.66      3.52 o 
  -9   5  12        0.11       -0.44      3.08 o 
  -8   5  12       73.07       66.18      5.97 o 
  -7   5  12        4.80        3.53      1.90 o 
  -6   5  12       23.80       16.54      2.95 o 
  -5   5  12        5.34        3.88      2.09 o 
  -4   5  12        7.54        7.21      2.06 o 
  -3   5  12        6.50        6.82      2.00 o 
  -2   5  12       44.95       56.75      9.05 o 
  -1   5  12       47.62       48.02      4.75 o 
   0   5  12        3.57        3.76      2.80 o 
   1   5  12        0.03       -1.76      3.52 o 
   2   5  12       29.19       30.32      7.47 o 
   3   5  12        2.08        1.98      4.39 o 
 -10   6  12       76.19       83.72      8.13 o 
  -9   6  12        7.75        4.61      3.95 o 
  -8   6  12       43.69       50.95      6.93 o 
  -7   6  12        5.38        5.94      2.12 o 
  -6   6  12       30.96       25.67      2.85 o 
  -5   6  12        8.63        9.83      2.58 o 
  -4   6  12        2.42        1.38      2.12 o 
  -3   6  12       27.60       28.52      3.09 o 
  -2   6  12       45.96       45.05      9.23 o 
  -1   6  12       45.76       48.34      9.23 o 
   0   6  12        0.04        2.64      4.83 o 
   1   6  12        4.43        6.15      5.49 o 
   2   6  12        4.22        3.08      5.27 o 
  -9   7  12        8.31        3.95      2.77 o 
  -8   7  12        4.87       11.06      4.89 o 
  -7   7  12        2.84        0.97      1.95 o 
  -6   7  12      113.57      112.21      5.97 o 
  -5   7  12        6.00        4.49      2.31 o 
  -4   7  12        7.11        2.30      2.23 o 
  -3   7  12       16.77       20.47      3.93 o 
  -2   7  12       31.93       30.10      9.01 o 
  -1   7  12       26.07       24.83      8.35 o 
   0   7  12        0.00       -0.44      4.61 o 
  -9   8  12        3.88        1.97      2.72 o 
  -8   8  12        1.91        0.11      2.47 o 
  -7   8  12        0.04       -0.29      1.91 o 
  -6   8  12        0.26        1.90      2.31 o 
  -5   8  12        8.94        7.31      2.80 o 
  -4   8  12       36.93       42.41      6.15 o 
  -3   8  12        1.26       -1.76      2.86 o 
  -2   8  12        0.61       -0.44      5.71 o 
  -1   8  12        0.10       -2.64      4.83 o 
  -7   9  12        1.38        0.25      2.06 o 
  -6   9  12       12.57       12.07      3.32 o 
  -5   9  12        1.56        1.50      2.29 o 
  -4   9  12        0.95        2.42      3.52 o 
  -3   9  12        7.06        0.66      3.30 o 
   1 -12  13        1.39       -3.08      6.15 o 
   2 -12  13       14.32       -5.05      5.27 o 
   3 -12  13        1.35       -0.11      2.83 o 
   4 -12  13       15.49       13.78      6.02 o 
   5 -12  13        1.69       -2.64      5.05 o 
  -1 -11  13        1.38        4.17      3.52 o 
   0 -11  13        0.82        1.76      3.86 o 
   1 -11  13       16.26       13.10      7.17 o 
   2 -11  13       17.47       12.62      5.98 o 
   3 -11  13        1.96        0.90      2.57 o 
   4 -11  13        0.55        3.49      2.62 o 
   5 -11  13       29.47        6.81      6.37 o 
   6 -11  13       13.06       11.31      4.43 o 
  -3 -10  13        2.40        2.20      3.52 o 
  -2 -10  13        4.09        4.61      3.52 o 
  -1 -10  13        0.07        0.46      1.78 o 
   0 -10  13        3.39        4.41      2.28 o 
   1 -10  13        1.35       -1.27      2.41 o 
   2 -10  13       15.35       15.41      9.17 o 
   3 -10  13       23.82       31.41      4.81 o 
   4 -10  13       23.27       -1.32      4.17 o 
   5 -10  13       65.45       69.92      6.84 o 
   6 -10  13        0.71       -0.34      3.32 o 
   7 -10  13        0.69       -1.99      3.41 o 
  -4  -9  13        1.98        3.52      4.17 o 
  -3  -9  13        3.36        7.25      3.95 o 
  -2  -9  13        0.87        0.34      2.04 o 
  -1  -9  13        0.49       -1.73      1.57 o 
   0  -9  13      126.74      128.41      5.37 o 
   1  -9  13       33.74       28.31      3.15 o 
   2  -9  13       21.31       16.46      3.41 o 
   3  -9  13       50.07       57.88      6.04 o 
   4  -9  13        5.79       -1.98      3.52 o 
   5  -9  13       60.64       63.55      6.28 o 
   6  -9  13        1.68        2.53      3.16 o 
   7  -9  13        5.81        3.35      3.34 o 
  -5  -8  13        4.58        2.75      3.26 o 
  -4  -8  13       12.03       13.62      4.83 o 
  -3  -8  13        7.53        9.67      3.74 o 
  -2  -8  13        6.03        6.48      1.89 o 
  -1  -8  13       69.99       71.10      3.37 o 
   0  -8  13       43.41       36.46      3.28 o 
   1  -8  13      262.95      294.93      8.71 o 
   2  -8  13        0.01        2.64      2.32 o 
   3  -8  13        1.27        0.42      1.90 o 
   4  -8  13       75.85       93.69      5.66 o 
   5  -8  13       45.64       14.23     17.91 o 
   6  -8  13       39.68       41.75      7.91 o 
   7  -8  13       30.25       31.29      5.12 o 
  -6  -7  13        3.16        2.85      3.34 o 
  -5  -7  13       25.02       19.22      8.46 o 
  -4  -7  13       77.55       83.51      7.69 o 
  -3  -7  13        3.86        3.52      3.30 o 
  -2  -7  13       32.27       33.39      2.83 o 
  -1  -7  13        0.17        0.18      1.90 o 
   0  -7  13       99.91      107.86      5.66 o 
   1  -7  13      184.23      188.04      4.07 o 
   2  -7  13       19.66       24.43      3.33 o 
   3  -7  13        0.48        0.39      1.94 o 
   4  -7  13        0.12       -0.05      2.26 o 
   5  -7  13        7.71        7.38      2.73 o 
   6  -7  13       52.27       56.47      8.35 o 
   7  -7  13       19.01       25.93      6.59 o 
  -7  -6  13       17.76       20.43      5.49 o 
  -6  -6  13        3.24        1.65      2.80 o 
  -5  -6  13       11.05        7.50      4.06 o 
  -4  -6  13      112.46      114.94      8.35 o 
  -3  -6  13       11.78       11.87      2.48 o 
  -2  -6  13       41.24       36.10      2.71 o 
  -1  -6  13       32.20       37.45      3.51 o 
   0  -6  13       76.64       86.08      8.38 o 
   1  -6  13      585.01      660.64     12.78 o 
   2  -6  13       63.13       67.40      4.52 o 
   3  -6  13      203.80      222.47      7.69 o 
   4  -6  13      197.07      217.41      9.47 o 
   5  -6  13       30.09       37.51      5.94 o 
   6  -6  13       14.94       -0.35      2.56 o 
   7  -6  13        2.64        4.39      4.61 o 
  -7  -5  13        0.00       -1.98      3.52 o 
  -6  -5  13        4.27        1.04      2.56 o 
  -5  -5  13      341.79      372.72     15.39 o 
  -4  -5  13       10.66       11.21      3.74 o 
  -3  -5  13      703.44      746.99     10.60 o 
  -2  -5  13        6.34        1.45      1.60 o 
  -1  -5  13       47.91       47.57      4.35 o 
   0  -5  13      188.80      204.94      5.06 o 
   1  -5  13      346.67      366.93     11.03 o 
   2  -5  13      272.80      312.19     10.33 o 
   3  -5  13      276.75      299.20     10.56 o 
   4  -5  13        1.26       -0.78      2.00 o 
   5  -5  13        0.17       -0.97      1.71 o 
   6  -5  13        1.61        0.20      1.84 o 
   7  -5  13       12.41        8.79      5.27 o 
  -8  -4  13       11.27       13.40      5.27 o 
  -7  -4  13        0.69        3.74      3.95 o 
  -6  -4  13        1.08        2.20      2.49 o 
  -5  -4  13      119.05      120.51      8.46 o 
  -4  -4  13       50.73       51.67      4.91 o 
  -3  -4  13       79.51       78.36      6.35 o 
  -2  -4  13      161.08      167.10      5.81 o 
  -1  -4  13      241.30      219.04      5.68 o 
   0  -4  13        1.88        4.58      1.22 o 
   1  -4  13      146.57      152.20      7.14 o 
   2  -4  13       72.84       87.93      4.66 o 
   3  -4  13        8.96       11.44      3.27 o 
   4  -4  13       23.51       22.55      2.82 o 
   5  -4  13       29.78       21.40      4.19 o 
   6  -4  13        0.84       -1.20      3.25 o 
   7  -4  13       15.63       16.04      5.71 o 
  -8  -3  13       11.96       15.82      5.05 o 
  -7  -3  13      154.49      135.55      7.04 o 
  -6  -3  13        1.49        2.58      2.53 o 
  -5  -3  13       14.15       13.57      2.95 o 
  -4  -3  13      325.19      338.10     15.78 o 
  -3  -3  13       91.23       93.90      4.16 o 
  -2  -3  13      166.89      159.93      8.99 o 
  -1  -3  13       94.68       92.34      3.36 o 
   0  -3  13      463.67      475.88      6.26 o 
   1  -3  13       51.26       61.36      4.06 o 
   2  -3  13      397.09      375.62      9.09 o 
   3  -3  13      242.56      230.13      8.45 o 
   4  -3  13       39.09       30.69      4.49 o 
   5  -3  13        0.95        2.22      1.96 o 
   6  -3  13        0.05       -0.81      1.81 o 
  -9  -2  13        0.67        0.00      3.52 o 
  -8  -2  13       50.86       53.40      7.03 o 
  -7  -2  13        0.72        0.02      2.53 o 
  -6  -2  13      321.48      319.82      9.72 o 
  -5  -2  13      148.10      158.41      4.80 o 
  -4  -2  13      272.94      264.49      6.83 o 
  -3  -2  13        2.42        1.79      1.39 o 
  -2  -2  13      202.12      197.12      5.08 o 
  -1  -2  13       56.71       45.76      2.51 o 
   0  -2  13       53.11       42.63      3.49 o 
   1  -2  13       54.01       58.59      4.02 o 
   2  -2  13       17.30       10.37      2.44 o 
   3  -2  13      644.09      688.28     12.73 o 
   4  -2  13       10.74       11.95      2.53 o 
   5  -2  13        2.66        3.67      2.15 o 
   6  -2  13        1.57        0.99      3.63 o 
  -9  -1  13        1.48        0.22      3.74 o 
  -8  -1  13        6.58       12.96      4.61 o 
  -7  -1  13        0.50        3.84      2.80 o 
  -6  -1  13       15.12       20.98      3.49 o 
  -5  -1  13      224.37      247.25      5.82 o 
  -4  -1  13        6.62        7.45      1.88 o 
  -3  -1  13        8.49       10.62      1.89 o 
  -2  -1  13        0.05       -0.30      1.27 o 
  -1  -1  13       58.00       54.84      2.70 o 
   0  -1  13        1.71        2.79      1.84 o 
   1  -1  13        2.06        4.00      2.10 o 
   2  -1  13       16.83       14.47      3.58 o 
   3  -1  13       14.92       18.72      3.00 o 
   4  -1  13        1.10       -0.89      1.97 o 
   5  -1  13       23.12       26.24      4.54 o 
 -10   0  13       53.78       49.22      6.81 o 
  -9   0  13       60.65       56.25      7.03 o 
  -8   0  13      172.75      166.39     10.33 o 
  -7   0  13      157.36      169.09     10.22 o 
  -6   0  13      197.86      191.64      7.46 o 
  -5   0  13       54.84       50.98      4.50 o 
  -4   0  13      260.55      265.22      6.36 o 
  -3   0  13       47.47       45.91      2.94 o 
  -2   0  13      250.51      251.75      5.78 o 
  -1   0  13       30.84       26.08      2.12 o 
   0   0  13      246.11      226.93      7.36 o 
   1   0  13      188.63      173.29      6.51 o 
   2   0  13      210.26      198.28      8.79 o 
   3   0  13       59.99       60.43      4.76 o 
   4   0  13       53.60       65.73      5.28 o 
   5   0  13       49.89       55.64     11.65 o 
 -10   1  13       36.84       32.96      5.93 o 
  -9   1  13        3.53        2.64      3.74 o 
  -8   1  13      206.63      251.69     12.53 o 
  -7   1  13      484.16      500.72     12.37 o 
  -6   1  13      219.36      219.46      5.73 o 
  -5   1  13        0.14       -1.73      1.34 o 
  -4   1  13       90.25       92.58      4.06 o 
  -3   1  13        2.58        1.36      1.46 o 
  -2   1  13        2.92        6.46      1.74 o 
  -1   1  13       30.78       30.58      2.32 o 
   0   1  13      400.33      398.69     10.03 o 
   1   1  13      777.20      798.50     14.73 o 
   2   1  13       17.71       20.00      3.20 o 
   3   1  13        0.21       -1.69      2.43 o 
   4   1  13        4.50       -2.35      5.38 o 
 -10   2  13        0.18        2.86      3.52 o 
  -9   2  13        0.90       -1.98      3.30 o 
  -8   2  13        0.00       -2.20      3.30 o 
  -7   2  13        7.00        6.65      6.48 o 
  -6   2  13      218.19      218.78      5.89 o 
  -5   2  13       26.56       27.14      2.80 o 
  -4   2  13        8.06       10.61      2.13 o 
  -3   2  13        7.74        7.78      1.88 o 
  -2   2  13       11.80       11.26      2.64 o 
  -1   2  13        3.69        1.88      2.14 o 
   0   2  13        1.13        6.13      2.53 o 
   1   2  13       32.46       34.32      3.95 o 
   2   2  13        2.03        1.50      2.41 o 
   3   2  13        0.23       -0.87      3.19 o 
 -10   3  13       10.13        7.69      4.17 o 
  -9   3  13      222.46      187.29     10.99 o 
  -8   3  13       36.80       31.30      4.19 o 
  -7   3  13        3.88        2.32      1.85 o 
  -6   3  13        8.09       11.49      2.19 o 
  -5   3  13       30.23       36.44      3.18 o 
  -4   3  13       27.49       32.94      2.89 o 
  -3   3  13       12.85       12.33      2.17 o 
  -2   3  13       23.98       23.81      3.61 o 
  -1   3  13      467.89      442.85     11.31 o 
   0   3  13      737.84      780.34     27.92 o 
   1   3  13        5.56        5.14      3.40 o 
   2   3  13       24.43       30.26      4.09 o 
   3   3  13        0.11       -0.22      3.52 o 
 -10   4  13       63.66       56.91      7.25 o 
  -9   4  13      101.83      106.36      9.01 o 
  -8   4  13      153.81      141.28      7.06 o 
  -7   4  13       20.83       21.26      3.11 o 
  -6   4  13       21.15       21.76      2.66 o 
  -5   4  13        0.70       -0.27      2.34 o 
  -4   4  13       15.23       13.11      2.82 o 
  -3   4  13       21.13       17.96      2.54 o 
  -2   4  13       75.55       86.88      5.74 o 
  -1   4  13       19.32       19.69      4.17 o 
   0   4  13      735.07      731.97     15.56 o 
   1   4  13       13.96       13.40      5.93 o 
   2   4  13       19.36       23.73      7.25 o 
   3   4  13        3.87        7.25      5.49 o 
 -10   5  13       30.76       24.83      5.93 o 
  -9   5  13      126.01      123.29      9.45 o 
  -8   5  13        2.13        1.13      2.02 o 
  -7   5  13        1.85       -0.59      1.80 o 
  -6   5  13        0.88       -0.91      1.94 o 
  -5   5  13        0.27       -0.93      1.96 o 
  -4   5  13        9.53        5.11      2.44 o 
  -3   5  13       46.60       45.71      5.01 o 
  -2   5  13       10.22        9.37      4.83 o 
  -1   5  13       27.12       29.44      7.91 o 
   0   5  13        0.26        3.52      4.83 o 
   1   5  13        0.26        2.42      4.17 o 
   2   5  13        1.58        0.88      4.39 o 
  -9   6  13        1.55        1.54      3.95 o 
  -8   6  13      110.19      109.78      5.17 o 
  -7   6  13        1.03        1.37      2.00 o 
  -6   6  13        8.47        3.73      2.49 o 
  -5   6  13        4.14        2.24      2.15 o 
  -4   6  13       78.75       68.46      4.32 o 
  -3   6  13       93.86       88.56      6.36 o 
  -2   6  13       54.34       64.38     10.99 o 
  -1   6  13       48.08       41.97      9.45 o 
   0   6  13        3.23       -0.88      4.17 o 
   1   6  13        9.65        4.83      5.05 o 
  -9   7  13       96.19      102.77      8.20 o 
  -8   7  13       19.37       20.83      3.07 o 
  -7   7  13        0.12        1.93      2.01 o 
  -6   7  13       13.05       11.07      2.91 o 
  -5   7  13        0.94       -0.39      2.07 o 
  -4   7  13        0.81        2.58      2.32 o 
  -3   7  13       91.61      115.74      7.29 o 
  -2   7  13      107.93      133.84     15.38 o 
  -1   7  13       17.92       21.09      7.91 o 
  -8   8  13       15.63       13.96      2.88 o 
  -7   8  13       13.20       19.19      3.59 o 
  -6   8  13       15.14       12.54      3.15 o 
  -5   8  13        2.57        1.27      2.25 o 
  -4   8  13        9.66        9.01      3.95 o 
  -3   8  13        1.85       -1.76      3.08 o 
  -2   8  13        0.19        0.66      6.15 o 
  -1 -11  14       14.66       16.92      4.61 o 
   0 -11  14        5.99        5.16      3.91 o 
   1 -11  14        7.70        4.70      3.12 o 
   2 -11  14        2.20        2.88      2.84 o 
   3 -11  14       14.63        8.51      4.10 o 
   4 -11  14       34.96       39.15      6.04 o 
   5 -11  14        7.41       -2.20      4.61 o 
  -2 -10  14       13.60       15.82      4.61 o 
  -1 -10  14        7.95        6.57      2.43 o 
   0 -10  14        3.22        0.74      2.72 o 
   1 -10  14        0.11        1.57      2.60 o 
   2 -10  14       46.84       51.47      6.26 o 
   3 -10  14       34.24       39.67      5.26 o 
   4 -10  14       20.47        1.54      5.05 o 
   5 -10  14        0.46       -1.21      3.32 o 
   6 -10  14        0.05       -0.80      3.41 o 
  -4  -9  14        2.28        3.08      4.17 o 
  -3  -9  14       10.11       13.84      4.61 o 
  -2  -9  14        5.70        3.89      2.42 o 
  -1  -9  14       20.92       12.42      3.06 o 
   0  -9  14      147.75      151.03      5.89 o 
   1  -9  14       49.88       54.32      4.68 o 
   2  -9  14        2.36        3.64      3.28 o 
   3  -9  14        0.56       -1.33      2.29 o 
   5  -9  14       12.54        9.35      5.82 o 
   6  -9  14        0.91        1.97      2.96 o 
  -5  -8  14        6.10        3.52      4.61 o 
  -4  -8  14        7.11        7.69      4.17 o 
  -3  -8  14       57.71       64.82      6.81 o 
  -2  -8  14       18.99       14.89      2.20 o 
  -1  -8  14       35.07       32.99      3.29 o 
   0  -8  14        8.40        5.60      3.08 o 
   1  -8  14       40.64       37.34      3.97 o 
   2  -8  14      192.88      214.64      7.81 o 
   3  -8  14       14.46       25.61      4.51 o 
   4  -8  14       38.27       22.12     20.22 o 
   5  -8  14       17.08       26.37      7.03 o 
   6  -8  14       28.28       33.18      7.69 o 
   7  -8  14        2.62       -1.32      4.61 o 
  -6  -7  14       23.12       31.84      4.97 o 
  -5  -7  14       27.26       26.59      5.93 o 
  -4  -7  14        6.80        4.61      3.52 o 
  -3  -7  14        0.89        1.32      2.86 o 
  -2  -7  14        1.96       -0.47      1.50 o 
  -1  -7  14       32.79       26.66      3.35 o 
   0  -7  14       79.05       69.41      4.72 o 
   1  -7  14       81.43       92.30      5.35 o 
   2  -7  14       10.49        5.96      5.07 o 
   3  -7  14      158.37      188.50      7.43 o 
   4  -7  14        7.27        4.10      3.06 o 
   5  -7  14       62.99       73.17      9.67 o 
   6  -7  14       83.49       91.64     10.55 o 
   7  -7  14        1.64        0.44      4.61 o 
  -6  -6  14        9.64       19.59      4.11 o 
  -5  -6  14        9.91       16.48      5.05 o 
  -4  -6  14        2.51        3.08      3.30 o 
  -3  -6  14        0.64        1.25      1.66 o 
  -2  -6  14       35.93       32.89      2.80 o 
  -1  -6  14       59.39       61.40      4.35 o 
   0  -6  14        3.75        2.29      2.95 o 
   1  -6  14       47.30       46.52      4.02 o 
   2  -6  14       50.73       48.52      5.90 o 
   3  -6  14       99.48      119.33      5.99 o 
   4  -6  14      119.97      128.21      6.61 o 
   5  -6  14       48.73       42.19      7.69 o 
   6  -6  14        6.61        5.71      4.83 o 
   7  -6  14       17.58       25.27      7.25 o 
  -7  -5  14        9.62        8.35      5.05 o 
  -6  -5  14       31.58       41.44      6.15 o 
  -5  -5  14       22.57       16.04      4.61 o 
  -4  -5  14      291.04      312.43     13.19 o 
  -3  -5  14        4.76        3.87      1.96 o 
  -2  -5  14      387.92      415.30     11.65 o 
  -1  -5  14       57.40       58.62      5.12 o 
   0  -5  14       91.39       98.47      3.48 o 
   1  -5  14       28.24       27.99      4.04 o 
   2  -5  14       46.12       53.34      6.15 o 
   3  -5  14       14.93        8.64      5.27 o 
   4  -5  14       15.17       19.13      4.19 o 
   5  -5  14        8.31        0.66      3.52 o 
   6  -5  14       16.89       16.04      6.15 o 
   7  -5  14       14.56       25.71      7.03 o 
  -8  -4  14        9.50        3.74      4.39 o 
  -7  -4  14        5.89        5.53      3.10 o 
  -6  -4  14        0.68        0.01      2.37 o 
  -5  -4  14       31.49       30.32      5.27 o 
  -4  -4  14      294.78      303.95      7.68 o 
  -3  -4  14        0.90        1.09      1.70 o 
  -2  -4  14       14.59        8.12      5.08 o 
  -1  -4  14      378.04      395.03     11.50 o 
   0  -4  14       45.07       42.09      1.82 o 
   1  -4  14        5.66        3.97      2.63 o 
   2  -4  14      119.57      112.43      6.30 o 
   3  -4  14       30.05       28.15      3.52 o 
   4  -4  14        0.94        0.87      2.05 o 
   5  -4  14        1.44       -1.32      2.42 o 
   7  -4  14       26.90       25.49      7.03 o 
  -8  -3  14       25.24       18.02      5.49 o 
  -7  -3  14       29.32       32.14      4.43 o 
  -6  -3  14       57.10       46.81      4.57 o 
  -5  -3  14       13.80       18.90      4.39 o 
  -4  -3  14      190.64      185.94      6.06 o 
  -3  -3  14        1.60       -0.53      1.43 o 
  -2  -3  14      240.65      264.66      9.25 o 
  -1  -3  14       40.39       45.44      2.68 o 
   0  -3  14       49.71       48.93      3.88 o 
   1  -3  14       63.60       63.28      4.43 o 
   2  -3  14       28.94       21.87      3.13 o 
   3  -3  14       43.88       48.86      3.97 o 
   4  -3  14       15.62       18.30      2.94 o 
   5  -3  14       13.47       12.30      3.52 o 
  -9  -2  14        2.43        1.54      3.95 o 
  -8  -2  14       19.24       15.16      5.27 o 
  -7  -2  14       21.75       22.07      5.16 o 
  -6  -2  14       16.75       11.50      3.26 o 
  -5  -2  14        9.91       10.21      2.46 o 
  -4  -2  14       76.89       64.72      4.07 o 
  -3  -2  14      414.99      402.88      9.33 o 
  -2  -2  14      156.56      164.42      6.38 o 
  -1  -2  14       31.89       32.14      2.28 o 
   0  -2  14       45.41       41.44      5.05 o 
   1  -2  14        8.54        7.16      2.31 o 
   2  -2  14       65.07       69.16      4.49 o 
   3  -2  14        0.01       -0.34      1.94 o 
   4  -2  14       38.32       33.57      4.44 o 
  -9  -1  14        4.37        1.76      4.17 o 
  -8  -1  14       12.86        7.25      4.39 o 
  -7  -1  14       12.61        8.21      6.04 o 
  -6  -1  14       60.73       71.29      5.19 o 
  -5  -1  14       17.78       16.74      2.55 o 
  -4  -1  14       17.64       20.85      2.44 o 
  -3  -1  14        9.01       12.51      2.12 o 
  -2  -1  14        2.45        4.76      2.00 o 
  -1  -1  14       54.44       51.81      3.31 o 
   0  -1  14      137.24      133.55      5.87 o 
   1  -1  14       61.08       57.18      5.97 o 
   2  -1  14       15.19       16.22      2.94 o 
   3  -1  14        0.56       -0.79      1.91 o 
   4  -1  14       15.44       14.48      3.03 o 
  -9   0  14        1.27        3.52      3.95 o 
  -8   0  14      135.08      127.25      9.45 o 
  -7   0  14       16.00       16.53      3.49 o 
  -6   0  14       11.94       12.63      2.61 o 
  -5   0  14        1.58        1.24      1.70 o 
  -4   0  14       63.95       61.50      3.56 o 
  -3   0  14       78.52       76.48      4.16 o 
  -2   0  14       55.82       54.83      4.38 o 
  -1   0  14       15.95       20.63      2.00 o 
   0   0  14        8.45       12.40      2.70 o 
   1   0  14      234.85      238.61      7.85 o 
   2   0  14       47.06       43.79      4.47 o 
   3   0  14        0.36        4.15      2.58 o 
  -9   1  14        0.00       -2.42      3.30 o 
  -8   1  14       31.88       43.35      5.16 o 
  -7   1  14      149.51      163.31     15.06 o 
  -6   1  14        1.42       -1.18      1.78 o 
  -5   1  14        7.75       11.62      2.26 o 
  -4   1  14      238.91      243.09      6.45 o 
  -3   1  14       84.57       86.21      6.15 o 
  -2   1  14        4.15        3.43      2.20 o 
  -1   1  14      167.69      160.32      6.67 o 
   0   1  14        9.57        8.84      2.66 o 
   1   1  14       12.11       11.08      2.96 o 
   2   1  14        2.25        0.68      2.38 o 
  -9   2  14        0.16        1.54      3.95 o 
  -8   2  14        0.07       -1.33      2.75 o 
  -7   2  14       51.30       55.21      4.82 o 
  -6   2  14      212.86      206.25      6.92 o 
  -5   2  14        4.74        4.39      1.95 o 
  -4   2  14       73.91       73.60      3.96 o 
  -3   2  14        1.31       -1.05      1.99 o 
  -2   2  14        0.01        2.07      2.26 o 
  -1   2  14        1.43        0.73      2.52 o 
   0   2  14       60.50       59.25      4.78 o 
   1   2  14        0.01        1.12      2.33 o 
   2   2  14        0.42        2.86      4.17 o 
  -9   3  14       68.40       66.58      7.91 o 
  -8   3  14       79.42       75.91      5.66 o 
  -7   3  14       17.00       30.15      3.04 o 
  -6   3  14        9.19        9.11      2.56 o 
  -5   3  14        4.35        6.65      2.09 o 
  -4   3  14       84.28       91.86      4.52 o 
  -3   3  14        2.61       -0.41      2.72 o 
  -2   3  14      105.58      108.02      6.91 o 
  -1   3  14      115.77      141.96      6.92 o 
   0   3  14      131.89      109.40      6.26 o 
   1   3  14       73.92       90.54     10.55 o 
   2   3  14       33.17       41.31      7.91 o 
   3   3  14        8.01        3.52      4.39 o 
  -9   4  14        7.20        8.13      4.39 o 
  -8   4  14       13.92       11.75      3.41 o 
  -7   4  14       70.68       74.92      4.22 o 
  -6   4  14       45.32       51.46      4.19 o 
  -5   4  14       11.60       11.28      3.54 o 
  -4   4  14       12.85       11.92      2.79 o 
  -3   4  14        0.23        1.53      3.03 o 
  -2   4  14      314.78      305.65     12.86 o 
  -1   4  14       40.72       52.74      9.45 o 
   0   4  14        0.85        5.71      5.27 o 
   1   4  14       48.56       46.58      8.79 o 
   2   4  14        1.31       -4.39      3.52 o 
  -9   5  14       62.14       55.37      7.25 o 
  -8   5  14       13.24       12.26      2.58 o 
  -7   5  14        3.15        0.40      2.19 o 
  -6   5  14        6.20        2.63      2.15 o 
  -5   5  14        2.94        3.99      2.45 o 
  -4   5  14        4.85        5.37      2.12 o 
  -3   5  14        0.01        2.72      2.51 o 
  -2   5  14        4.30        8.35      5.93 o 
  -1   5  14       30.75       26.59      8.35 o 
   0   5  14        1.37       -1.54      4.17 o 
   1   5  14        0.24       -1.32      3.74 o 
  -9   6  14       15.42        5.71      4.61 o 
  -8   6  14       80.10       77.69      4.75 o 
  -7   6  14        0.01       -0.19      2.26 o 
  -6   6  14        3.65        1.77      2.32 o 
  -5   6  14       29.87       27.44      6.43 o 
  -4   6  14       23.44       29.72      3.46 o 
  -3   6  14      145.46      141.76     14.73 o 
  -2   6  14       78.07       85.26     12.53 o 
  -1   6  14        2.00        0.22      4.39 o 
   0   6  14        1.75        1.76      5.27 o 
  -8   7  14        0.80       -0.07      2.28 o 
  -7   7  14        1.58        0.49      2.42 o 
  -6   7  14       17.93       14.03      3.22 o 
  -5   7  14        2.30       -0.79      2.08 o 
  -4   7  14       45.88       56.27      4.85 o 
  -3   7  14       95.06      101.31     13.84 o 
  -2   7  14       41.98       31.20      9.67 o 
  -6   8  14       15.76        6.68      2.93 o 
  -5   8  14        3.86        3.89      2.67 o 
   0 -11  15        1.21        0.55      3.03 o 
   1 -11  15        7.16        7.79      3.28 o 
   2 -11  15       19.25       10.59      5.53 o 
   3 -11  15       28.58       22.85      8.23 o 
   4 -11  15       14.61       11.00      4.55 o 
  -2 -10  15        7.72        7.69      3.95 o 
  -1 -10  15        5.22        5.37      3.16 o 
   0 -10  15       11.13        8.21      3.75 o 
   1 -10  15        0.01       -1.72      2.48 o 
   2 -10  15        8.71        0.78      2.67 o 
   3 -10  15       18.57        9.74      4.59 o 
   4 -10  15       10.15       -1.32      4.39 o 
   5 -10  15        3.28        1.74      3.52 o 
  -3  -9  15        0.23       -3.30      2.86 o 
  -2  -9  15        0.98        2.16      2.13 o 
  -1  -9  15        0.08        1.73      2.90 o 
   0  -9  15       42.04       42.15      8.13 o 
   1  -9  15        1.88        1.77      2.52 o 
   2  -9  15       23.93       19.51      7.47 o 
   3  -9  15       13.32       10.65      6.09 o 
   5  -9  15        1.16       -0.99      3.06 o 
   6  -9  15        0.65        3.37      5.05 o 
  -4  -8  15       63.90       83.50      8.35 o 
  -3  -8  15        5.46        6.81      3.74 o 
  -2  -8  15       17.65       16.36      2.51 o 
  -1  -8  15        2.12        1.23      2.25 o 
   0  -8  15      132.50      136.22      6.45 o 
   1  -8  15        0.09        0.29      2.61 o 
   2  -8  15       99.90      107.30      7.22 o 
   3  -8  15       13.26       -1.10      3.95 o 
   4  -8  15        6.69        3.52      4.61 o 
   5  -8  15        2.07        2.64      4.61 o 
   6  -8  15        0.29        2.42      4.61 o 
  -5  -7  15        1.06       -1.32      3.52 o 
  -4  -7  15        1.76       -0.44      3.30 o 
  -3  -7  15        1.50       -1.30      2.53 o 
  -2  -7  15        0.02       -1.37      1.60 o 
  -1  -7  15        0.00       -1.77      1.94 o 
   0  -7  15       11.78        7.34      2.82 o 
   1  -7  15      298.78      326.25      9.59 o 
   2  -7  15        5.16        3.65      3.25 o 
   3  -7  15        2.24       -0.22      4.17 o 
   4  -7  15       95.23       75.16      9.89 o 
   5  -7  15       14.89       21.97      6.81 o 
   6  -7  15       24.13       30.54      7.47 o 
  -6  -6  15        7.07        5.71      4.39 o 
  -5  -6  15       66.10       82.84      8.13 o 
  -4  -6  15        0.50        4.17      3.30 o 
  -3  -6  15       14.99       12.02      2.79 o 
  -2  -6  15       50.21       57.72      4.41 o 
  -1  -6  15       89.31       95.82      5.44 o 
   0  -6  15       10.28        9.93      2.43 o 
   1  -6  15        0.02       -0.71      2.10 o 
   2  -6  15       63.27       64.88      4.89 o 
   3  -6  15        1.14       -0.31      2.72 o 
   4  -6  15      139.27      131.87     11.65 o 
   5  -6  15       63.38       59.99      9.01 o 
   6  -6  15        6.78       10.55      5.71 o 
  -7  -5  15        0.01        1.61      3.18 o 
  -6  -5  15       50.96       47.68      6.81 o 
  -5  -5  15       46.68       40.87      5.93 o 
  -4  -5  15        4.44        3.74      2.86 o 
  -3  -5  15      143.06      156.58      5.75 o 
  -2  -5  15        6.18        5.25      2.62 o 
  -1  -5  15       40.15       44.83      4.89 o 
   0  -5  15       57.88       41.06      4.72 o 
   2  -5  15        2.25        1.38      2.36 o 
   3  -5  15       18.77       15.72      3.87 o 
   4  -5  15      139.38       -2.86      4.18 o 
   6  -5  15        0.91       11.86      5.71 o 
  -7  -4  15        5.24        2.14      3.85 o 
  -6  -4  15       35.75       30.10      5.93 o 
  -5  -4  15      198.06      235.64     12.09 o 
  -4  -4  15        6.81        7.73      2.54 o 
  -3  -4  15        0.04       -0.59      1.67 o 
  -2  -4  15        0.88        1.18      2.24 o 
  -1  -4  15       50.34       55.59      5.12 o 
   0  -4  15       46.91       39.02      4.57 o 
   1  -4  15       27.76       25.07      4.19 o 
   2  -4  15        3.84        4.19      2.28 o 
   3  -4  15       47.70       37.26      3.80 o 
   4  -4  15       10.38       13.18      4.17 o 
  -8  -3  15        9.37        9.45      5.27 o 
  -7  -3  15       87.46       96.35     12.09 o 
  -6  -3  15       27.04       10.55      4.61 o 
  -5  -3  15       53.07       52.52      6.37 o 
  -4  -3  15      162.95      155.14      8.90 o 
  -3  -3  15       78.77       87.86      4.40 o 
  -2  -3  15       18.77       21.20      3.79 o 
  -1  -3  15        0.02       -1.50      1.70 o 
   0  -3  15        3.75        1.04      2.04 o 
   1  -3  15       92.32       97.23      5.87 o 
   2  -3  15       32.90       33.37      3.65 o 
   3  -3  15        1.41        5.89      2.58 o 
   4  -3  15       13.95       15.38      4.17 o 
  -8  -2  15       21.51       24.17      6.15 o 
  -7  -2  15       19.30        9.67      3.63 o 
  -6  -2  15      105.64      105.27      8.35 o 
  -5  -2  15       21.61       22.07      2.86 o 
  -4  -2  15       20.15       20.41      2.74 o 
  -3  -2  15        9.60        6.78      1.83 o 
  -2  -2  15      149.59      115.67      5.68 o 
  -1  -2  15        5.30        7.86      2.41 o 
   0  -2  15      107.25      108.58      5.57 o 
   1  -2  15       73.61       78.06      5.76 o 
   2  -2  15       79.81       70.56      4.71 o 
   3  -2  15        7.35       10.99      4.17 o 
  -9  -1  15        0.22        3.30      4.39 o 
  -8  -1  15        0.62        4.06      3.63 o 
  -7  -1  15       27.26       25.08      3.94 o 
  -6  -1  15       14.47        7.47      3.95 o 
  -5  -1  15       28.07       32.82      3.24 o 
  -4  -1  15       27.43       20.73      2.59 o 
  -3  -1  15      188.77      207.03      7.41 o 
  -2  -1  15      121.46      109.93      6.59 o 
  -1  -1  15        5.10        4.57      2.24 o 
   0  -1  15        9.25       10.52      2.73 o 
   1  -1  15        1.32        1.29      2.10 o 
   2  -1  15       11.99       16.79      3.21 o 
   3  -1  15        0.87        2.42      3.52 o 
  -9   0  15        6.09        2.64      4.17 o 
  -8   0  15        0.14       -0.87      2.78 o 
  -7   0  15        0.02        0.33      2.47 o 
  -6   0  15       46.42       37.70      3.59 o 
  -5   0  15        0.25        1.27      1.84 o 
  -4   0  15       27.29       27.87      4.28 o 
  -3   0  15       17.77       16.67      3.13 o 
  -2   0  15       10.52       13.50      2.91 o 
  -1   0  15        8.75        0.07      5.32 o 
   0   0  15       14.50       11.90      2.87 o 
   1   0  15       12.82       13.55      2.87 o 
   2   0  15       19.19       15.60      5.05 o 
  -9   1  15        8.92       10.77      5.27 o 
  -8   1  15      129.80      143.87     14.07 o 
  -7   1  15        4.10        0.09      2.86 o 
  -6   1  15       16.43       20.01      3.06 o 
  -5   1  15       85.82       90.28      4.49 o 
  -4   1  15        3.21        2.07      1.86 o 
  -3   1  15        1.55        5.21      2.44 o 
  -2   1  15       75.69       78.31      6.48 o 
  -1   1  15        4.16        2.53      2.34 o 
   0   1  15       18.78       13.87      6.00 o 
   1   1  15        0.08       -1.32      3.30 o 
   2   1  15        1.02       -2.20      3.30 o 
  -9   2  15        1.53        0.22      4.17 o 
  -8   2  15        0.00        1.23      2.56 o 
  -7   2  15        0.27       -2.55      2.86 o 
  -6   2  15        0.20        0.98      2.13 o 
  -5   2  15       30.07       31.22      3.20 o 
  -4   2  15       60.87       49.30      3.50 o 
  -3   2  15       44.43       40.24      5.60 o 
  -2   2  15       64.63       63.18      6.32 o 
  -1   2  15       80.66       74.27      5.40 o 
   0   2  15        3.95        7.03      5.05 o 
   1   2  15        6.42        9.67      5.27 o 
   2   2  15       13.99       12.08      5.71 o 
  -9   3  15        1.25       -3.52      3.74 o 
  -8   3  15       22.77       30.31      4.41 o 
  -7   3  15        1.20        1.61      2.31 o 
  -6   3  15       16.86       21.04      3.19 o 
  -5   3  15       77.54       88.44      6.14 o 
  -4   3  15        0.16        0.46      2.35 o 
  -3   3  15        1.03        0.28      2.35 o 
  -2   3  15       16.91       10.58      3.46 o 
  -1   3  15       54.12       54.72      9.45 o 
   0   3  15       97.16       89.00     10.77 o 
   1   3  15        2.68        2.64      4.61 o 
   2   3  15        0.95        0.88      4.61 o 
  -9   4  15       10.20        2.64      4.61 o 
  -8   4  15        4.27        2.30      3.10 o 
  -7   4  15        4.30       -1.70      3.04 o 
  -6   4  15       43.88       35.64      5.19 o 
  -5   4  15        0.84        0.03      2.07 o 
  -4   4  15        0.09        0.87      1.90 o 
  -3   4  15       15.41       16.85      3.69 o 
  -2   4  15       33.50       57.13      9.89 o 
  -1   4  15       40.33       37.13      8.57 o 
   0   4  15      222.31      209.49     16.05 o 
   1   4  15       35.70       53.39      9.67 o 
  -8   5  15       67.24       72.21      4.54 o 
  -7   5  15        0.34       -0.29      2.28 o 
  -6   5  15        9.31        9.26      3.20 o 
  -5   5  15        2.85        3.45      2.19 o 
  -4   5  15       22.48       26.72      3.26 o 
  -3   5  15        2.26        3.04      5.53 o 
  -2   5  15       12.09       17.58      7.47 o 
  -1   5  15       56.42       70.76     10.99 o 
   0   5  15        0.17        1.54      4.83 o 
  -8   6  15        7.21        5.85      2.83 o 
  -7   6  15        0.03        1.01      2.77 o 
  -6   6  15        0.33       -0.83      2.36 o 
  -5   6  15        9.67        7.08      2.74 o 
  -4   6  15        2.87        1.53      2.06 o 
  -3   6  15       34.20       43.07     10.11 o 
  -2   6  15       25.93       36.25      9.67 o 
  -1   6  15        8.51       14.06      7.25 o 
  -6   7  15        0.81        1.38      2.63 o 
  -5   7  15       27.64       31.46      4.21 o 
  -4   7  15       16.36       10.00      3.14 o 
  -1 -10  16        0.02       -1.35      2.70 o 
   0 -10  16        2.14        2.02      2.96 o 
   1 -10  16        1.97        0.46      2.73 o 
   2 -10  16        3.21        0.44      2.66 o 
   3 -10  16        0.75       -1.03      2.58 o 
   4 -10  16        0.39        1.10      5.05 o 
  -2  -9  16        4.10        0.22      2.90 o 
  -1  -9  16        1.42        1.45      2.90 o 
   0  -9  16        1.58        0.98      2.56 o 
   1  -9  16        1.03       -2.43      2.02 o 
   2  -9  16       27.10       18.38      7.27 o 
   3  -9  16        0.16        3.96      3.05 o 
   5  -9  16        0.10       -1.10      4.39 o 
  -4  -8  16        0.35       -0.44      3.30 o 
  -3  -8  16       11.43       12.08      4.17 o 
  -2  -8  16       16.18       22.21      3.13 o 
  -1  -8  16        0.41       -3.02      2.53 o 
   0  -8  16       47.18       48.40      5.50 o 
   1  -8  16      102.95      121.23      8.35 o 
   2  -8  16        1.14       -2.23      2.11 o 
   4  -8  16       15.13       12.30      5.71 o 
   5  -8  16        0.30       -0.22      4.17 o 
  -5  -7  16        8.49        7.47      4.39 o 
  -4  -7  16        3.97        7.25      3.95 o 
  -3  -7  16        3.94        1.89      2.97 o 
  -2  -7  16        0.35       -1.82      2.12 o 
  -1  -7  16       19.44       10.55      3.64 o 
   0  -7  16       14.68        7.42      4.31 o 
   1  -7  16        1.22       -0.38      2.39 o 
   2  -7  16        6.21        3.97      2.77 o 
   4  -7  16        3.53        7.47      5.49 o 
   5  -7  16      103.56      132.74     12.97 o 
  -5  -6  16        1.06       -1.54      3.30 o 
  -4  -6  16        9.89        7.03      3.74 o 
  -3  -6  16        3.19        3.42      1.81 o 
  -2  -6  16       96.50       95.95      5.66 o 
  -1  -6  16       29.14       32.18      3.88 o 
   0  -6  16       65.41       75.32      6.22 o 
   1  -6  16        7.68        0.26      2.39 o 
   2  -6  16        3.08        2.37      2.44 o 
   3  -6  16       53.55       64.16      9.23 o 
   4  -6  16       21.45       27.47      7.25 o 
   5  -6  16       18.73       17.80      6.37 o 
  -6  -5  16        0.03        1.10      3.74 o 
  -5  -5  16       31.74       37.79      6.15 o 
  -4  -5  16       24.23       18.02      4.39 o 
  -3  -5  16        9.95       10.98      3.43 o 
  -2  -5  16      112.86      118.93      8.35 o 
  -1  -5  16      333.35      308.61     12.97 o 
   0  -5  16       30.23       14.65      7.11 o 
   1  -5  16        7.24        2.05      3.00 o 
   2  -5  16       12.28       -1.54      4.39 o 
   3  -5  16       50.25       -1.98      3.96 o 
  -7  -4  16        3.20        2.42      4.17 o 
  -6  -4  16        4.72        6.81      3.95 o 
  -5  -4  16        1.67        0.22      3.08 o 
  -4  -4  16       41.68       44.62      3.69 o 
  -3  -4  16       62.23       66.51      4.07 o 
  -2  -4  16      117.16      115.95      6.91 o 
  -1  -4  16      131.42      126.38      7.47 o 
   0  -4  16        9.42        3.74      4.39 o 
   1  -4  16       36.84       44.67      5.13 o 
   2  -4  16        4.05        7.91      3.95 o 
   3  -4  16        4.82        7.03      3.74 o 
  -7  -3  16       13.89       14.72      5.49 o 
  -6  -3  16        0.57       -1.76      2.86 o 
  -5  -3  16       33.72       38.89      5.71 o 
  -4  -3  16      246.65      254.36     12.75 o 
  -3  -3  16        0.06        0.23      2.80 o 
  -2  -3  16       44.35       30.67      4.50 o 
  -1  -3  16       39.93       42.16      4.17 o 
   0  -3  16        5.50       10.57      3.32 o 
   1  -3  16        1.60        0.88      2.02 o 
   2  -3  16        0.97       -2.64      2.64 o 
  -8  -2  16       31.05       39.42      5.05 o 
  -7  -2  16        0.00        5.05      3.95 o 
  -6  -2  16       59.16       62.41      7.03 o 
  -5  -2  16        0.68        0.39      2.02 o 
  -4  -2  16        0.76        1.25      1.89 o 
  -3  -2  16       56.71       49.28      4.30 o 
  -2  -2  16      225.32      206.57      7.65 o 
  -1  -2  16        0.01        0.78      1.97 o 
   0  -2  16       30.72       28.92      3.58 o 
   1  -2  16        0.96        1.07      2.08 o 
   2  -2  16       56.70       86.14      8.35 o 
  -8  -1  16        0.04        3.32      3.10 o 
  -7  -1  16       72.00       74.27      8.13 o 
  -6  -1  16        8.35       10.55      4.39 o 
  -5  -1  16       46.52       54.61      4.03 o 
  -4  -1  16        1.04        1.29      1.67 o 
  -3  -1  16      133.94      137.25      7.28 o 
  -2  -1  16       23.81       24.22      3.50 o 
  -1  -1  16       28.92       12.50      5.05 o 
   0  -1  16       43.05       46.15      4.30 o 
   1  -1  16       22.35       19.34      5.71 o 
  -8   0  16       10.66        6.37      3.42 o 
  -7   0  16        0.93        2.42      3.95 o 
  -6   0  16       78.44       91.15      5.09 o 
  -5   0  16        0.62        0.13      1.92 o 
  -4   0  16       16.39       13.88      2.43 o 
  -3   0  16        4.19        0.83      3.56 o 
  -2   0  16       15.06       10.81      3.01 o 
  -1   0  16       10.37       10.11      4.83 o 
   0   0  16        0.24        3.30      4.39 o 
   1   0  16        0.59       -2.42      3.30 o 
  -8   1  16       65.82       70.88      7.03 o 
  -7   1  16       11.39        8.35      4.39 o 
  -6   1  16       13.88       16.00      3.43 o 
  -5   1  16       32.87       37.87      3.42 o 
  -4   1  16      341.02      336.76     11.87 o 
  -3   1  16       10.53        7.58      2.72 o 
  -2   1  16        6.28        4.68      2.57 o 
  -1   1  16        3.15        4.35      2.53 o 
   0   1  16       18.96       23.95      6.59 o 
   1   1  16        1.62       -0.66      3.74 o 
  -8   2  16        2.26        8.13      3.38 o 
  -7   2  16        8.71        7.43      7.80 o 
  -6   2  16       19.23       15.70      3.06 o 
  -5   2  16       15.39       14.43      2.68 o 
  -4   2  16       37.04       41.90      3.96 o 
  -3   2  16       57.64       48.20      4.83 o 
  -2   2  16        0.06        0.82      2.45 o 
  -1   2  16       90.09       80.65     10.33 o 
   0   2  16        5.86        6.81      5.05 o 
   1   2  16        0.08        0.66      4.17 o 
   2   2  16        1.12       -1.54      4.17 o 
  -8   3  16       18.43       16.92      5.71 o 
  -7   3  16       39.52       34.04      4.05 o 
  -6   3  16        1.27        2.89      2.49 o 
  -5   3  16       51.43       59.82      4.56 o 
  -4   3  16       32.38       33.80      3.39 o 
  -3   3  16        3.50        1.10      2.70 o 
  -2   3  16        0.17        1.00      4.83 o 
  -1   3  16        6.85        1.10      4.61 o 
   0   3  16        6.51        6.59      5.71 o 
   1   3  16        5.80        4.17      5.05 o 
  -8   4  16        0.04        2.20      4.39 o 
  -7   4  16        0.00       -0.08      2.42 o 
  -6   4  16        0.29       -1.85      2.02 o 
  -5   4  16       38.17       31.17      3.78 o 
  -4   4  16        3.59        3.19      2.21 o 
  -3   4  16        1.15        2.24      2.61 o 
  -2   4  16      148.38      174.73     15.38 o 
  -1   4  16       87.46       84.17     11.87 o 
   0   4  16       13.78       13.84      6.81 o 
  -7   5  16        9.27       11.51      3.15 o 
  -6   5  16       80.96       90.64      5.69 o 
  -5   5  16        3.72        0.07      2.36 o 
  -4   5  16        0.95        1.83      2.23 o 
  -3   5  16        0.93        2.13      3.12 o 
  -2   5  16       11.34       10.77      6.81 o 
  -1   5  16       12.23       13.84      7.03 o 
  -6   6  16        0.97       -0.38      2.48 o 
  -5   6  16        3.91        2.85      2.46 o 
  -4   6  16        0.68        1.54      3.57 o 
  -3   6  16        3.63       10.33      7.03 o 
  -1  -9  17        0.77        1.04      2.76 o 
   0  -9  17        2.81        2.80      2.80 o 
   1  -9  17        1.85        1.15      2.65 o 
   2  -9  17        3.56        2.37      2.61 o 
   3  -9  17        0.09        1.98      2.77 o 
  -3  -8  17       16.10        9.23      4.17 o 
  -2  -8  17        5.75        7.81      4.37 o 
  -1  -8  17        7.95        5.78      3.06 o 
   0  -8  17       14.76       12.19      3.39 o 
   1  -8  17       68.93       55.97      7.80 o 
   2  -8  17        0.91       -0.29      2.35 o 
   4  -8  17        9.53        5.27      5.27 o 
  -4  -7  17        0.40        0.00      3.30 o 
  -3  -7  17        0.11       -1.12      2.32 o 
  -2  -7  17        3.96        5.11      4.26 o 
  -1  -7  17        2.85        3.24      2.74 o 
   0  -7  17        1.21       -2.84      2.20 o 
   1  -7  17        0.51       -1.34      2.42 o 
   2  -7  17       23.20       27.83      4.81 o 
   4  -7  17       17.52       13.84      5.93 o 
  -5  -6  17       40.53       36.91      6.37 o 
  -4  -6  17       15.52       22.41      5.05 o 
  -3  -6  17        0.31        1.29      2.51 o 
  -2  -6  17        4.17        5.82      2.92 o 
  -1  -6  17        0.33        0.44      2.45 o 
   0  -6  17       41.69       37.71      4.89 o 
   1  -6  17       14.24       12.77      5.07 o 
   2  -6  17       15.45        9.14      5.10 o 
   4  -6  17        6.48       11.64      5.71 o 
  -6  -5  17        6.39        7.91      4.61 o 
  -5  -5  17        1.86        6.81      3.95 o 
  -4  -5  17       22.29       30.10      5.27 o 
  -3  -5  17        6.00        3.89      2.91 o 
  -2  -5  17       30.22       21.64      7.59 o 
  -1  -5  17        2.06       -2.82      2.12 o 
   0  -5  17       37.98       48.37      5.71 o 
   1  -5  17       31.17       39.05      5.12 o 
  -6  -4  17        6.20        7.25      4.39 o 
  -5  -4  17       68.78       87.02      8.13 o 
  -4  -4  17      193.65      201.57      6.99 o 
  -3  -4  17       19.81       17.56      6.63 o 
  -2  -4  17        1.20        1.20      2.66 o 
  -1  -4  17        6.07        3.94      2.50 o 
   0  -4  17       70.57       75.83      6.44 o 
   1  -4  17       17.05       27.45      6.81 o 
  -7  -3  17        0.13       -1.76      3.52 o 
  -6  -3  17       24.94       24.17      5.49 o 
  -5  -3  17       15.08       17.36      4.83 o 
  -4  -3  17        0.70        0.23      1.89 o 
  -3  -3  17        2.90       -1.29      2.26 o 
  -2  -3  17       32.73       34.84      4.79 o 
  -1  -3  17       11.61        8.03      3.39 o 
   0  -3  17        5.85        9.10      2.72 o 
   1  -3  17        3.69        7.25      4.61 o 
  -7  -2  17       47.52       40.65      7.03 o 
  -6  -2  17        5.29        6.37      4.17 o 
  -5  -2  17       11.40       14.79      2.87 o 
  -4  -2  17       90.65       91.87      7.31 o 
  -3  -2  17       23.96       17.31      3.25 o 
  -2  -2  17      159.42      146.96      6.82 o 
  -1  -2  17        3.24        0.86      2.40 o 
   0  -2  17       42.36       47.23      4.56 o 
   1  -2  17       14.49       15.16      5.27 o 
  -7  -1  17        7.95       10.77      5.05 o 
  -6  -1  17        1.62        1.98      3.52 o 
  -5  -1  17       28.50       29.93      3.46 o 
  -4  -1  17        7.13        8.84      2.27 o 
  -3  -1  17       23.03       16.17      3.24 o 
  -2  -1  17        3.20       -1.33      2.15 o 
  -1  -1  17        0.55        0.54      2.06 o 
   0  -1  17       34.42       27.91      6.81 o 
   1  -1  17       10.89       11.86      5.27 o 
  -8   0  17        0.90        0.66      4.17 o 
  -7   0  17        0.99        6.81      4.17 o 
  -6   0  17       12.52       13.42      2.97 o 
  -5   0  17       11.89        9.76      2.71 o 
  -4   0  17       21.59       20.21      2.86 o 
  -3   0  17        6.76       11.77      3.08 o 
  -2   0  17       59.01       65.96      5.29 o 
  -1   0  17        0.01        0.68      2.35 o 
   0   0  17        3.22       10.99      5.49 o 
   1   0  17        3.65        0.22      4.17 o 
  -8   1  17        7.04        6.15      5.05 o 
  -7   1  17       29.91       30.98      6.15 o 
  -6   1  17        3.38       -0.13      2.36 o 
  -5   1  17       36.18       34.13      3.42 o 
  -4   1  17       90.88       73.77      5.55 o 
  -3   1  17       22.78       20.33      3.67 o 
  -2   1  17        1.35        1.97      2.42 o 
  -1   1  17        2.92        5.93      4.83 o 
   0   1  17        0.46        0.44      3.74 o 
   1   1  17        5.31        4.17      4.17 o 
   2   1  17        1.80        8.57      4.83 o 
  -8   2  17        0.40       -0.44      4.17 o 
  -7   2  17        1.06       -2.91      2.63 o 
  -6   2  17       16.70       19.61      3.32 o 
  -5   2  17       51.44       56.16      4.36 o 
  -4   2  17       14.30       12.53      3.42 o 
  -3   2  17        0.86       -0.12      2.40 o 
  -2   2  17        2.33        0.52      2.43 o 
  -1   2  17       13.25       15.60      6.37 o 
   0   2  17        8.13        1.98      4.39 o 
   1   2  17        3.33        3.95      5.05 o 
  -7   3  17        1.10        0.25      2.42 o 
  -6   3  17       43.82       39.79      4.19 o 
  -5   3  17       28.37       29.39      3.64 o 
  -4   3  17        0.26       -2.40      2.17 o 
  -3   3  17        4.74        3.22      2.97 o 
  -2   3  17        3.64        2.48      2.90 o 
  -1   3  17        3.01        5.05      5.27 o 
   0   3  17        0.34       -1.10      4.83 o 
  -7   4  17       43.89       51.83      5.95 o 
  -6   4  17       36.37       34.87      4.88 o 
  -5   4  17       48.79       51.49      4.58 o 
  -4   4  17        5.37        3.58      2.96 o 
  -3   4  17        0.00        1.41      2.78 o 
  -2   4  17       28.91       20.43      7.47 o 
  -1   4  17        8.22        7.91      6.15 o 
  -5   5  17        6.64        8.15      2.95 o 
  -4   5  17        0.31        3.90      3.33 o 
  -2  -8  18        3.60        1.88      3.05 o 
  -1  -8  18        1.01        2.15      3.03 o 
   0  -8  18       63.23       70.81      6.68 o 
   1  -8  18       27.76       53.10      6.21 o 
   2  -8  18        0.06       -3.04      2.57 o 
  -3  -7  18       22.48       28.40     20.21 o 
  -2  -7  18        1.79        4.58      3.11 o 
  -1  -7  18        1.48        4.11      2.78 o 
   0  -7  18       10.89        3.50      2.77 o 
   1  -7  18       44.98       65.02      6.52 o 
   2  -7  18       18.94       18.73      4.65 o 
  -4  -6  18        7.67       12.52      4.61 o 
  -3  -6  18       20.98       21.58      9.78 o 
  -2  -6  18        6.38        3.64      3.06 o 
  -1  -6  18       35.35       38.47      5.28 o 
   0  -6  18        3.74       -0.53      2.16 o 
   1  -6  18        6.96        2.34      2.78 o 
   2  -6  18        1.85        0.00      2.46 o 
  -5  -5  18        2.51        5.71      3.95 o 
  -4  -5  18       20.68       22.19      4.83 o 
  -3  -5  18        9.51        5.59      3.14 o 
  -2  -5  18        4.90        7.16      3.18 o 
  -1  -5  18       15.40       14.53      5.64 o 
   0  -5  18        0.01        0.81      2.54 o 
   1  -5  18        0.11       -1.12      2.26 o 
  -5  -4  18       46.67       52.30      6.59 o 
  -4  -4  18        2.82        2.00      2.07 o 
  -3  -4  18        0.02        2.44      2.83 o 
  -2  -4  18       23.66       18.78      7.95 o 
  -1  -4  18        0.01        1.89      2.48 o 
   0  -4  18        8.34        7.75      3.41 o 
   1  -4  18        0.90       -0.91      2.64 o 
  -6  -3  18        0.50       -3.08      3.08 o 
  -5  -3  18       15.30       13.84      4.61 o 
  -4  -3  18       98.51      107.88      5.37 o 
  -3  -3  18       37.17       33.93      5.03 o 
  -2  -3  18        0.21        3.85      2.87 o 
  -1  -3  18        0.39        1.30      2.22 o 
   0  -3  18        7.51        7.13      2.85 o 
   1  -3  18        0.05        1.54      3.74 o 
  -6  -2  18        6.95        5.93      3.95 o 
  -5  -2  18       12.31       13.74      3.00 o 
  -4  -2  18        9.61        8.79      5.49 o 
  -3  -2  18        3.80        4.60      2.81 o 
  -2  -2  18        1.05        0.55      2.24 o 
  -1  -2  18       24.20       19.78      3.54 o 
   0  -2  18        5.60       -0.06      2.22 o 
   1  -2  18        0.06       -1.54      3.30 o 
  -7  -1  18        3.76        5.27      4.17 o 
  -6  -1  18        8.05        9.89      4.17 o 
  -5  -1  18        2.67        2.98      2.48 o 
  -4  -1  18        0.27       -1.81      2.40 o 
  -3  -1  18        4.92        8.11      2.90 o 
  -2  -1  18        0.97        1.59      2.41 o 
  -1  -1  18        1.73        1.52      2.36 o 
   0  -1  18        1.04        0.22      3.95 o 
   1  -1  18       20.82       15.60      5.93 o 
  -7   0  18        0.39        0.00      3.74 o 
  -6   0  18        0.44        0.23      2.26 o 
  -5   0  18       13.92        6.61      2.65 o 
  -4   0  18        5.74        5.58      2.82 o 
  -3   0  18        8.67        2.94      2.51 o 
  -2   0  18        2.04       -0.58      2.22 o 
  -1   0  18        6.51        5.87      2.78 o 
   0   0  18        0.03        5.27      4.17 o 
   1   0  18       10.30       10.11      5.49 o 
  -7   1  18        7.69       12.96      5.27 o 
  -6   1  18        2.11        3.91      2.77 o 
  -5   1  18       24.76       20.43      3.23 o 
  -4   1  18        7.38        8.03      3.16 o 
  -3   1  18        0.65        1.60      2.61 o 
  -2   1  18        0.27        0.58      2.35 o 
  -1   1  18       21.99       23.29      7.47 o 
   0   1  18        0.75        1.32      4.61 o 
   1   1  18        0.67        2.64      4.61 o 
  -6   2  18       18.60       16.30      3.89 o 
  -5   2  18       12.62        7.93      3.93 o 
  -4   2  18        8.62        8.43      3.21 o 
  -3   2  18        4.36       10.29      3.38 o 
  -2   2  18        6.61        8.01      3.13 o 
  -1   2  18        1.08        1.54      4.83 o 
   0   2  18        5.66        8.13      5.49 o 
  -6   3  18        8.56        5.92      2.79 o 
  -5   3  18        1.58       -1.86      2.05 o 
  -4   3  18        7.41        2.57      3.11 o 
  -3   3  18        1.31       -1.25      2.63 o 
  -2   3  18        3.35        6.65      3.35 o 
  -1  -7  19        6.86        3.90      3.22 o 
   0  -7  19       14.47        5.94      4.87 o 
   1  -7  19       10.22        7.74      3.55 o 
  -3  -6  19        3.77        3.59      3.20 o 
  -2  -6  19        5.51        3.41      2.96 o 
  -1  -6  19        0.03       -0.70      2.43 o 
   0  -6  19        1.84        3.22      2.81 o 
   1  -6  19       23.74       37.10      6.37 o 
   2  -6  19        4.29        6.53      3.33 o 
  -3  -5  19        0.18        1.74      2.83 o 
  -2  -5  19       11.77       12.73      6.37 o 
  -1  -5  19        5.50        0.91      2.87 o 
   0  -5  19       18.57       10.82      7.13 o 
   1  -5  19        8.43        5.32      3.03 o 
  -4  -4  19       50.98       62.68      6.44 o 
  -3  -4  19       73.18       83.99      6.84 o 
  -2  -4  19        1.92        1.66      2.64 o 
  -1  -4  19       28.30       46.66      8.46 o 
   0  -4  19       14.88        8.97      3.79 o 
   1  -4  19       30.53       39.57      5.79 o 
  -5  -3  19        6.98        3.74      3.52 o 
  -4  -3  19       10.84        4.27      5.67 o 
  -3  -3  19        2.85       -0.49      2.52 o 
  -2  -3  19        0.60        0.83      2.87 o 
  -1  -3  19       15.48       20.71      3.88 o 
   0  -3  19        5.93        6.89      3.02 o 
   1  -3  19        1.45        1.54      4.39 o 
  -5  -2  19       13.61       16.24      3.22 o 
  -4  -2  19       69.77       68.54      6.37 o 
  -3  -2  19       52.50       68.13      5.48 o 
  -2  -2  19        2.37        2.49      2.66 o 
  -1  -2  19       11.89       19.23      4.01 o 
   0  -2  19        0.45       -0.94      2.29 o 
   1  -2  19        2.32        7.03      5.05 o 
  -5  -1  19        2.81        3.73      2.95 o 
  -4  -1  19        0.31       -1.60      2.53 o 
  -3  -1  19        0.35       -1.86      2.19 o 
  -2  -1  19        0.08        0.31      2.47 o 
  -1  -1  19        9.84       10.02      3.33 o 
   0  -1  19       54.16       64.38      9.67 o 
   1  -1  19        6.73       11.43      5.93 o 
  -5   0  19        8.06        6.63      2.64 o 
  -4   0  19        8.67        6.13      3.16 o 
  -3   0  19        4.07        5.63      2.91 o 
  -2   0  19        1.13        4.10      2.74 o 
  -1   0  19        0.08       -0.63      2.38 o 
   0   0  19        6.88        5.93      5.05 o 
  -5   1  19        0.91        2.29      2.41 o 
  -4   1  19        1.91        0.38      2.83 o 
  -3   1  19        0.02       -2.35      2.39 o 
  -2   1  19        4.75        2.46      2.62 o 
  -1   1  19        0.08        3.74      5.27 o 
  -4   2  19       13.25       10.89      3.60 o 
  -3   2  19        6.62        7.02      3.19 o 
  -1  -5  20        1.24       -0.16      2.78 o 
  -2  -4  20        0.43        1.60      2.91 o 
  -1  -4  20        0.28       -0.31      2.75 o 
   0  -4  20        5.31        2.18      2.90 o 
  -3  -3  20       32.53       37.58      5.50 o 
  -2  -3  20        1.37        1.74      3.10 o 
  -1  -3  20        2.20        1.75      2.77 o 
  -3  -2  20        7.36       11.00      3.48 o 
  -2  -2  20        5.08        5.02      2.77 o 
  -1  -2  20        0.00        2.92      2.83 o 
  -3  -1  20       10.83       13.45      3.65 o 
  -2  -1  20       12.50        7.72      3.24 o 
                                                 
